# Supplementary material for: Bis(μ-cyclo­hexane-1,3-dicarboxyl­ato)-κ3 O 1:O 4,O 4′;κ3 O 1,O 1′:O 4-bis­[aqua­(1,10-phenanthroline-κ2 N,N′)zinc(II)]
Source: Acta Crystallogr Sect E Struct Rep Online. 2009 Sep 9;65(Pt 10):m1178. doi: 10.1107/S1600536809035144 (PMC2970336; doi:10.1107/S1600536809035144)
Supplement: Supplementary file 1 [file e-65-m1178-sup1.cif]

##############################################################################
###                                                                        ###
###        Electronic paper (Acta Crystallographica Section E)             ###
###                                                                        ###
##############################################################################
#                                                                            #
# This CIF contains the data in a paper accepted for publication in Acta     #
# Crystallographica Section E. It conforms to the requirements of Notes      #
# for Authors for Section E, and has been peer reviewed under the auspices   #
# of the IUCr Commission on Journals.                                        #
#                                                                            #
# Full details of the Crystallographic Information File format               #
# are given in the paper "The Crystallographic Information File (CIF):       #
# a New Standard Archive File for Crystallography" by S. R. Hall, F. H.      #
# Allen and I. D. Brown [Acta Cryst. (1991), A47, 655-685].                  #
#                                                                            #
# The current version of the core CIF dictionary is obtainable from          #
# ftp://ftp.iucr.org/pub/cif_core.dic. The current version number is 2.4.    #
#                                                                            #
# Software is freely available for graphical display of the structure(s) in  #
# this CIF.  For information consult the CIF home page http://www.iucr.org/  #
# cif/home.html                                                              #
#                                                                            #
# This file may be used for bona fide research purposes within the           #
# scientific community so long as proper attribution is given to the journal # 
# article from which it was obtained.                                        #
#                                                                            #
##############################################################################
                                             
data_global
_audit_creation_method     SHELXL-97
_journal_date_recd_electronic     2009-08-31
_journal_date_accepted     2009-09-01
_journal_name_full     'Acta Crystallographica, Section E'
_journal_year     2009
_journal_volume     65
_journal_issue     10
_journal_page_first     m1178
_journal_page_last     m1178
_journal_paper_category     QM
_journal_coeditor_code     TK2534
_publ_contact_author
;
     Dr. Seik Weng Ng
     Department of Chemistry
     University of Malaya
     50603 Kuala Lumpur
     Malaysia
;
_publ_contact_author_email     seikweng@um.edu.my
_publ_contact_author_fax     '03 7967 4193'
_publ_contact_author_phone     '03 7967 6778'
_publ_section_title
;\
Bis(\m-cyclohexane-1,3-dicarboxylato)-\k^3^<i>O</i>^1^:<i>O</i>^4^,\
<i>O</i>^4'^;\k^3^<i>O</i>^1^,<i>O</i>^1'^:<i>O</i>^4^-bis[aqua(1,10-\
phenanthroline-\k^2^<i>N</i>,<i>N</i>')zinc(II)]
;
loop_
    _publ_author_name
    _publ_author_address
    'Rizal, Mohd. Razali'
;
     Department of Chemistry
     University of Malaya
     50603 Kuala Lumpur
     Malaysia
;
    'Ng, Seik Weng'
;
     Department of Chemistry
     University of Malaya
     50603 Kuala Lumpur
     Malaysia
;
data_I
_audit_creation_method     SHELXL-97
_chemical_name_systematic
;
Bis(\m-cyclohexane-1,3-dicarboxylato)-\k^3^<i>O</i>^1^:
<i>O</i>^4^,<i>O</i>^4'^;\k^3^<i>O</i>^1^,<i>O</i>^1'^:<i>O</i>^4^-
bis[aqua(1,10-phenanthroline-\k^2^<i>N</i>,<i>N</i>')zinc(II)]
;
_chemical_name_common     ?
_chemical_formula_moiety     'C40 H40 N4 O10 Zn2'
_chemical_formula_sum     'C40 H40 N4 O10 Zn2'
_chemical_formula_iupac     '[Zn2 (C8 H10 O4)2 (C12 H8 N2)2 (H2 O)2]'
_chemical_formula_weight     867.50
_chemical_melting_point     ?
_symmetry_cell_setting     Monoclinic
_symmetry_space_group_name_H-M     'P 21/c'
_symmetry_space_group_name_Hall     '-P 2ybc'
loop_
    _symmetry_equiv_pos_as_xyz
    'x, y, z'
    '-x, y+1/2, -z+1/2'
    '-x, -y, -z'
    'x, -y-1/2, z-1/2'
_cell_length_a     9.6172(2)
_cell_length_b     17.4722(5)
_cell_length_c     11.4822(3)
_cell_angle_alpha     90
_cell_angle_beta     104.393(2)
_cell_angle_gamma     90
_cell_volume     1868.84(8)
_cell_formula_units_Z     2
_cell_measurement_reflns_used     2661
_cell_measurement_theta_min     2.2
_cell_measurement_theta_max     26.3
_cell_measurement_temperature     100(2)
_exptl_crystal_description     Block
_exptl_crystal_colour     Colorless
_exptl_crystal_size_max     0.20
_exptl_crystal_size_mid     0.16
_exptl_crystal_size_min     0.15
_exptl_crystal_density_diffrn     1.542
_exptl_crystal_density_meas     ?
_exptl_crystal_density_method     'not measured'
_exptl_crystal_F_000     896
_exptl_absorpt_coefficient_mu     1.349
_exptl_absorpt_correction_type     Multi-scan
_exptl_absorpt_process_details     '(SADABS; Sheldrick, 1996)'
_exptl_absorpt_correction_T_min     0.774
_exptl_absorpt_correction_T_max     0.823
_diffrn_ambient_temperature     100(2)
_diffrn_radiation_type     MoK\a
_diffrn_radiation_wavelength     0.71073
_diffrn_radiation_source     'fine-focus sealed tube'
_diffrn_radiation_monochromator     graphite
_diffrn_measurement_device_type     'Bruker SMART APEX'
_diffrn_measurement_method     \w
_diffrn_detector_area_resol_mean     ?
_diffrn_reflns_number     9952
_diffrn_reflns_av_R_equivalents     0.032
_diffrn_reflns_av_sigmaI/netI     0.036
_diffrn_reflns_theta_min     2.2
_diffrn_reflns_theta_max     25.0
_diffrn_reflns_theta_full     25.0
_diffrn_measured_fraction_theta_max     0.999
_diffrn_measured_fraction_theta_full     0.999
_diffrn_reflns_limit_h_min     -11
_diffrn_reflns_limit_h_max     11
_diffrn_reflns_limit_k_min     -20
_diffrn_reflns_limit_k_max     20
_diffrn_reflns_limit_l_min     -10
_diffrn_reflns_limit_l_max     13
_diffrn_standards_number     0
_diffrn_standards_interval_count     0
_diffrn_standards_interval_time     0
_diffrn_standards_decay_%     0
_reflns_number_total     3289
_reflns_number_gt     2706
_reflns_threshold_expression     I>2\s(I)
_refine_ls_structure_factor_coef     Fsqd
_refine_ls_matrix_type     full
_refine_ls_R_factor_all     0.083
_refine_ls_R_factor_gt     0.069
_refine_ls_wR_factor_gt     0.168
_refine_ls_wR_factor_ref     0.177
_refine_ls_goodness_of_fit_ref     1.09
_refine_ls_restrained_S_all     1.19
_refine_ls_number_reflns     3289
_refine_ls_number_parameters     261
_refine_ls_number_restraints     74
_refine_ls_hydrogen_treatment     mixed
_refine_ls_weighting_scheme     calc
_refine_ls_weighting_details
         'calc w=1/[\s^2^(Fo^2^)+(0.0653P)^2^+9.3251P] where P=(Fo^2^+2Fc^2^)/3'
_atom_sites_solution_hydrogens     geom
_atom_sites_solution_primary     direct
_atom_sites_solution_secondary     difmap
_refine_ls_shift/su_max     0.001
_refine_ls_shift/su_mean     0.001
_refine_diff_density_max     1.17
_refine_diff_density_min     -0.51
_refine_ls_extinction_method     none
_refine_ls_extinction_coef     ?
loop_
    _atom_type_symbol
    _atom_type_description
    _atom_type_scat_dispersion_real
    _atom_type_scat_dispersion_imag
    _atom_type_scat_source
    'C' 'C' 0.0033 0.0016
                         'International Tables Vol C Tables 4.2.6.8 and 6.1.1.4'
    'H' 'H' 0.0000 0.0000
                         'International Tables Vol C Tables 4.2.6.8 and 6.1.1.4'
    'N' 'N' 0.0061 0.0033
                         'International Tables Vol C Tables 4.2.6.8 and 6.1.1.4'
    'O' 'O' 0.0106 0.0060
                         'International Tables Vol C Tables 4.2.6.8 and 6.1.1.4'
    'Zn' 'Zn' 0.2839 1.4301
                         'International Tables Vol C Tables 4.2.6.8 and 6.1.1.4'
_computing_data_collection     'APEX2 (Bruker, 2007)'
_computing_cell_refinement     'SAINT (Bruker, 2007)'
_computing_data_reduction     'SAINT (Bruker, 2007)'
_computing_structure_solution     'SHELXS97 (Sheldrick, 2008)'
_computing_structure_refinement     'SHELXL97 (Sheldrick, 2008)'
_computing_molecular_graphics     'XSHELL (Sheldrick, 2008)'
_computing_publication_material     'publCIF (Westrip, 2009)'
loop_
    _atom_site_type_symbol
    _atom_site_label
    _atom_site_fract_x
    _atom_site_fract_y
    _atom_site_fract_z
    _atom_site_U_iso_or_equiv
    _atom_site_adp_type
    _atom_site_calc_flag
    _atom_site_refinement_flags
    _atom_site_occupancy
    _atom_site_disorder_assembly
    _atom_site_disorder_group
    Zn Zn1 0.70076(7) 0.51170(4) 0.71412(7) 0.0348(3) Uani d . 1 . .
    O O1 0.8609(5) 0.5855(3) 0.7036(5) 0.0516(13) Uani d . 1 . .
    O O2 0.7359(6) 0.6719(3) 0.5775(5) 0.0541(14) Uani d . 1 . .
    O O3 1.1660(5) 0.5852(3) 0.3118(4) 0.0461(12) Uani d . 1 . .
    O O4 1.3286(4) 0.5440(3) 0.4667(4) 0.0414(11) Uani d . 1 . .
    O O1w 0.5440(5) 0.5921(3) 0.6510(4) 0.0367(10) Uani d D 1 . .
    H H11 0.593(7) 0.626(3) 0.627(7) 0.06(3) Uiso d D 1 . .
    H H12 0.471(5) 0.572(4) 0.606(6) 0.05(2) Uiso d D 1 . .
    N N1 0.5460(6) 0.4333(3) 0.7566(5) 0.0394(13) Uani d . 1 . .
    N N2 0.7539(6) 0.5156(4) 0.9034(5) 0.0495(16) Uani d . 1 . .
    C C1 1.1790(11) 0.7240(5) 0.4694(11) 0.085(3) Uani d . 1 . .
    H H1A 1.1088 0.7318 0.3912 0.102 Uiso calc R 1 . .
    H H1B 1.2750 0.7386 0.4598 0.102 Uiso calc R 1 . .
    C C2 1.1393(10) 0.7760(5) 0.5650(11) 0.090(4) Uani d . 1 . .
    H H2A 1.2152 0.7730 0.6410 0.108 Uiso calc R 1 . .
    H H2B 1.1322 0.8298 0.5371 0.108 Uiso calc R 1 . .
    C C3 0.9953(11) 0.7504(5) 0.5869(12) 0.096(4) Uani d . 1 . .
    H H3A 0.9754 0.7809 0.6536 0.116 Uiso calc R 1 . .
    H H3B 0.9179 0.7609 0.5139 0.116 Uiso calc R 1 . .
    C C4 0.9932(9) 0.6721(5) 0.6155(10) 0.070(3) Uani d . 1 . .
    H H4 1.0652 0.6653 0.6943 0.084 Uiso calc R 1 . .
    C C5 1.0389(7) 0.6182(4) 0.5277(7) 0.0426(16) Uani d . 1 . .
    H H5A 0.9630 0.6162 0.4516 0.051 Uiso calc R 1 . .
    H H5B 1.0517 0.5659 0.5620 0.051 Uiso calc R 1 . .
    C C6 1.1801(9) 0.6455(5) 0.5022(9) 0.064(2) Uani d . 1 . .
    H H6 1.2534 0.6415 0.5808 0.077 Uiso calc R 1 . .
    C C7 1.2268(6) 0.5891(4) 0.4205(6) 0.0369(15) Uani d . 1 . .
    C C8 0.8505(7) 0.6411(4) 0.6334(8) 0.0499(19) Uani d . 1 . .
    C C9 0.4467(8) 0.3928(4) 0.6845(8) 0.0502(18) Uani d U 1 . .
    H H9 0.4302 0.4013 0.6004 0.060 Uiso calc R 1 . .
    C C10 0.3633(9) 0.3378(5) 0.7238(10) 0.066(2) Uani d U 1 . .
    H H10 0.2932 0.3094 0.6675 0.079 Uiso calc R 1 . .
    C C11 0.3834(10) 0.3256(5) 0.8412(11) 0.074(3) Uani d U 1 . .
    H H11A 0.3270 0.2884 0.8689 0.089 Uiso calc R 1 . .
    C C12 0.4866(10) 0.3671(5) 0.9239(8) 0.068(3) Uani d U 1 . .
    C C13 0.5188(13) 0.3622(6) 1.0544(11) 0.089(3) Uani d U 1 . .
    H H13 0.4655 0.3274 1.0899 0.107 Uiso calc R 1 . .
    C C14 0.6173(15) 0.4034(7) 1.1242(10) 0.094(4) Uani d U 1 . .
    H H14 0.6321 0.3976 1.2086 0.113 Uiso calc R 1 . .
    C C15 0.7051(12) 0.4574(6) 1.0810(8) 0.079(3) Uani d U 1 . .
    C C16 0.8171(14) 0.5024(7) 1.1488(10) 0.096(4) Uani d U 1 . .
    H H16 0.8410 0.4975 1.2338 0.115 Uiso calc R 1 . .
    C C17 0.8914(12) 0.5518(7) 1.0997(10) 0.092(4) Uani d U 1 . .
    H H17 0.9654 0.5822 1.1484 0.110 Uiso calc R 1 . .
    C C18 0.8568(8) 0.5576(5) 0.9736(7) 0.065(2) Uani d U 1 . .
    H H18 0.9087 0.5927 0.9373 0.078 Uiso calc R 1 . .
    C C19 0.6786(9) 0.4657(5) 0.9548(6) 0.053(2) Uani d U 1 . .
    C C20 0.5701(8) 0.4215(4) 0.8787(7) 0.0470(18) Uani d U 1 . .
loop_
    _atom_site_aniso_label
    _atom_site_aniso_U_11
    _atom_site_aniso_U_22
    _atom_site_aniso_U_33
    _atom_site_aniso_U_12
    _atom_site_aniso_U_13
    _atom_site_aniso_U_23
    Zn1 0.0269(4) 0.0414(4) 0.0374(4) -0.0027(3) 0.0104(3) -0.0022(3)
    O1 0.031(2) 0.049(3) 0.076(4) -0.009(2) 0.014(2) -0.004(3)
    O2 0.056(3) 0.037(3) 0.078(4) -0.011(2) 0.033(3) -0.001(2)
    O3 0.032(2) 0.060(3) 0.044(3) 0.002(2) 0.004(2) 0.001(2)
    O4 0.028(2) 0.059(3) 0.037(3) -0.005(2) 0.0079(19) 0.004(2)
    O1w 0.026(2) 0.049(3) 0.035(3) -0.002(2) 0.008(2) 0.002(2)
    N1 0.037(3) 0.040(3) 0.046(3) 0.005(2) 0.021(3) 0.007(3)
    N2 0.040(3) 0.067(4) 0.034(3) 0.026(3) -0.005(3) -0.017(3)
    C1 0.082(6) 0.062(6) 0.138(10) -0.014(5) 0.079(7) -0.008(6)
    C2 0.080(6) 0.057(5) 0.164(11) -0.035(5) 0.087(7) -0.049(6)
    C3 0.086(7) 0.068(6) 0.166(11) -0.039(5) 0.090(8) -0.057(7)
    C4 0.057(5) 0.051(5) 0.120(8) -0.012(4) 0.057(5) -0.016(5)
    C5 0.038(4) 0.040(4) 0.055(5) -0.008(3) 0.019(3) -0.001(3)
    C6 0.055(5) 0.056(5) 0.098(7) -0.016(4) 0.049(5) -0.025(5)
    C7 0.028(3) 0.046(4) 0.040(4) -0.011(3) 0.015(3) -0.005(3)
    C8 0.036(4) 0.047(4) 0.075(5) -0.006(3) 0.028(4) -0.022(4)
    C9 0.044(4) 0.045(4) 0.069(5) -0.008(3) 0.028(4) -0.001(3)
    C10 0.054(4) 0.049(4) 0.109(7) -0.001(3) 0.047(5) 0.004(4)
    C11 0.065(5) 0.050(4) 0.126(7) 0.019(4) 0.059(5) 0.028(5)
    C12 0.085(5) 0.065(5) 0.079(5) 0.053(4) 0.064(5) 0.043(4)
    C13 0.107(7) 0.086(6) 0.100(7) 0.064(5) 0.073(6) 0.056(5)
    C14 0.122(7) 0.112(7) 0.062(6) 0.084(6) 0.050(6) 0.036(5)
    C15 0.091(6) 0.090(6) 0.055(5) 0.067(5) 0.020(5) 0.009(5)
    C16 0.112(7) 0.108(7) 0.056(5) 0.080(6) -0.003(5) -0.018(5)
    C17 0.077(6) 0.102(7) 0.071(6) 0.055(5) -0.029(5) -0.044(5)
    C18 0.049(4) 0.078(5) 0.053(4) 0.035(4) -0.015(4) -0.028(4)
    C19 0.062(4) 0.067(5) 0.035(4) 0.046(4) 0.019(3) 0.012(3)
    C20 0.056(4) 0.050(4) 0.045(4) 0.029(3) 0.031(3) 0.018(3)
loop_
    _geom_bond_atom_site_label_1
    _geom_bond_atom_site_label_2
    _geom_bond_site_symmetry_2
    _geom_bond_distance
    _geom_bond_publ_flag
    Zn1 O1 . 2.035(5) ?
    Zn1 O3 3_766 2.188(5) ?
    Zn1 O4 3_766 2.247(5) ?
    Zn1 O1w . 2.056(5) ?
    Zn1 N1 . 2.166(5) ?
    Zn1 N2 . 2.107(6) ?
    O1 C8 . 1.250(10) ?
    O2 C8 . 1.251(9) ?
    O3 C7 . 1.241(8) ?
    O3 Zn1 3_766 2.188(5) ?
    O4 C7 . 1.266(8) ?
    O4 Zn1 3_766 2.247(5) ?
    O1w H11 . 0.84(6) ?
    O1w H12 . 0.84(6) ?
    N1 C9 . 1.306(9) ?
    N1 C20 . 1.378(9) ?
    N2 C18 . 1.331(10) ?
    N2 C19 . 1.358(11) ?
    C1 C6 . 1.422(12) ?
    C1 C2 . 1.544(12) ?
    C1 H1A . 0.9900 ?
    C1 H1B . 0.9900 ?
    C2 C3 . 1.535(10) ?
    C2 H2A . 0.9900 ?
    C2 H2B . 0.9900 ?
    C3 C4 . 1.408(13) ?
    C3 H3A . 0.9900 ?
    C3 H3B . 0.9900 ?
    C4 C5 . 1.521(10) ?
    C4 C8 . 1.536(9) ?
    C4 H4 . 1.0000 ?
    C5 C6 . 1.536(9) ?
    C5 H5A . 0.9900 ?
    C5 H5B . 0.9900 ?
    C6 C7 . 1.504(10) ?
    C6 H6 . 1.0000 ?
    C9 C10 . 1.397(10) ?
    C9 H9 . 0.9500 ?
    C10 C11 . 1.331(14) ?
    C10 H10 . 0.9500 ?
    C11 C12 . 1.394(14) ?
    C11 H11A . 0.9500 ?
    C12 C20 . 1.423(11) ?
    C12 C13 . 1.456(15) ?
    C13 C14 . 1.297(16) ?
    C13 H13 . 0.9500 ?
    C14 C15 . 1.434(17) ?
    C14 H14 . 0.9500 ?
    C15 C19 . 1.416(11) ?
    C15 C16 . 1.403(16) ?
    C16 C17 . 1.331(17) ?
    C16 H16 . 0.9500 ?
    C17 C18 . 1.407(14) ?
    C17 H17 . 0.9500 ?
    C18 H18 . 0.9500 ?
    C19 C20 . 1.412(12) ?
loop_
    _geom_angle_atom_site_label_1
    _geom_angle_atom_site_label_2
    _geom_angle_atom_site_label_3
    _geom_angle_site_symmetry_1
    _geom_angle_site_symmetry_3
    _geom_angle
    _geom_angle_publ_flag
    O1 Zn1 O3 . 3_766 90.3(2) ?
    O1 Zn1 O4 . 3_766 98.2(2) ?
    O1 Zn1 O1w . . 92.6(2) ?
    O1 Zn1 N2 . . 92.7(2) ?
    O1 Zn1 N1 . . 170.6(2) ?
    O3 Zn1 O4 3_766 3_766 58.8(2) ?
    O3 Zn1 O1w 3_766 . 152.1(2) ?
    O3 Zn1 N1 3_766 . 90.0(2) ?
    O3 Zn1 N2 3_766 . 99.5(2) ?
    O4 Zn1 O1w 3_766 . 93.3(2) ?
    O4 Zn1 N1 3_766 . 89.9(2) ?
    O4 Zn1 N2 3_766 . 155.5(2) ?
    O1w Zn1 N1 . . 91.6(2) ?
    O1w Zn1 N2 . . 108.1(2) ?
    N1 Zn1 N2 . . 78.0(2) ?
    C8 O1 Zn1 . . 126.2(5) ?
    C7 O3 Zn1 . 3_766 91.9(4) ?
    C7 O4 Zn1 . 3_766 88.6(4) ?
    Zn1 O1w H11 . . 100(6) ?
    Zn1 O1w H12 . . 111(5) ?
    H11 O1w H12 . . 123(8) ?
    C9 N1 C20 . . 118.4(6) ?
    C9 N1 Zn1 . . 129.4(5) ?
    C20 N1 Zn1 . . 111.9(5) ?
    C18 N2 C19 . . 119.2(7) ?
    C18 N2 Zn1 . . 126.6(6) ?
    C19 N2 Zn1 . . 114.1(5) ?
    C6 C1 C2 . . 111.5(8) ?
    C6 C1 H1A . . 109.3 ?
    C2 C1 H1A . . 109.3 ?
    C6 C1 H1B . . 109.3 ?
    C2 C1 H1B . . 109.3 ?
    H1A C1 H1B . . 108.0 ?
    C3 C2 C1 . . 109.7(7) ?
    C3 C2 H2A . . 109.7 ?
    C1 C2 H2A . . 109.7 ?
    C3 C2 H2B . . 109.7 ?
    C1 C2 H2B . . 109.7 ?
    H2A C2 H2B . . 108.2 ?
    C4 C3 C2 . . 112.8(8) ?
    C4 C3 H3A . . 109.0 ?
    C2 C3 H3A . . 109.0 ?
    C4 C3 H3B . . 109.0 ?
    C2 C3 H3B . . 109.0 ?
    H3A C3 H3B . . 107.8 ?
    C3 C4 C5 . . 115.1(8) ?
    C3 C4 C8 . . 116.0(7) ?
    C5 C4 C8 . . 106.6(6) ?
    C3 C4 H4 . . 106.1 ?
    C5 C4 H4 . . 106.1 ?
    C8 C4 H4 . . 106.1 ?
    C4 C5 C6 . . 110.4(6) ?
    C4 C5 H5A . . 109.6 ?
    C6 C5 H5A . . 109.6 ?
    C4 C5 H5B . . 109.6 ?
    C6 C5 H5B . . 109.6 ?
    H5A C5 H5B . . 108.1 ?
    C1 C6 C7 . . 116.8(8) ?
    C1 C6 C5 . . 113.7(7) ?
    C7 C6 C5 . . 109.3(6) ?
    C1 C6 H6 . . 105.3 ?
    C7 C6 H6 . . 105.3 ?
    C5 C6 H6 . . 105.3 ?
    O3 C7 O4 . . 120.6(6) ?
    O3 C7 C6 . . 121.6(7) ?
    O4 C7 C6 . . 117.8(7) ?
    O2 C8 O1 . . 125.7(6) ?
    O2 C8 C4 . . 118.9(8) ?
    O1 C8 C4 . . 115.4(7) ?
    N1 C9 C10 . . 123.7(8) ?
    N1 C9 H9 . . 118.1 ?
    C10 C9 H9 . . 118.1 ?
    C11 C10 C9 . . 119.2(9) ?
    C11 C10 H10 . . 120.4 ?
    C9 C10 H10 . . 120.4 ?
    C10 C11 C12 . . 120.3(8) ?
    C10 C11 H11A . . 119.8 ?
    C12 C11 H11A . . 119.8 ?
    C11 C12 C20 . . 118.1(8) ?
    C11 C12 C13 . . 127.1(9) ?
    C20 C12 C13 . . 114.9(10) ?
    C14 C13 C12 . . 122.6(10) ?
    C14 C13 H13 . . 118.7 ?
    C12 C13 H13 . . 118.7 ?
    C13 C14 C15 . . 123.7(10) ?
    C13 C14 H14 . . 118.2 ?
    C15 C14 H14 . . 118.2 ?
    C14 C15 C19 . . 116.7(11) ?
    C14 C15 C16 . . 127.9(11) ?
    C19 C15 C16 . . 115.4(11) ?
    C17 C16 C15 . . 123.2(10) ?
    C17 C16 H16 . . 118.4 ?
    C15 C16 H16 . . 118.4 ?
    C16 C17 C18 . . 117.9(11) ?
    C16 C17 H17 . . 121.1 ?
    C18 C17 H17 . . 121.1 ?
    N2 C18 C17 . . 122.2(11) ?
    N2 C18 H18 . . 118.9 ?
    C17 C18 H18 . . 118.9 ?
    N2 C19 C20 . . 118.3(6) ?
    N2 C19 C15 . . 122.0(9) ?
    C20 C19 C15 . . 119.6(9) ?
    N1 C20 C19 . . 117.3(6) ?
    N1 C20 C12 . . 120.2(8) ?
    C19 C20 C12 . . 122.5(8) ?
loop_
    _geom_torsion_atom_site_label_1
    _geom_torsion_atom_site_label_2
    _geom_torsion_atom_site_label_3
    _geom_torsion_atom_site_label_4
    _geom_torsion_site_symmetry_1
    _geom_torsion_site_symmetry_2
    _geom_torsion_site_symmetry_3
    _geom_torsion_site_symmetry_4
    _geom_torsion
    _geom_torsion_publ_flag
    O1w Zn1 O1 C8 . . . . -26.9(6) ?
    N2 Zn1 O1 C8 . . . . -135.2(6) ?
    O3 Zn1 O1 C8 3_766 . . . 125.3(6) ?
    O4 Zn1 O1 C8 3_766 . . . 66.8(6) ?
    O1w Zn1 N1 C9 . . . . 72.9(6) ?
    N2 Zn1 N1 C9 . . . . -178.9(6) ?
    O3 Zn1 N1 C9 3_766 . . . -79.2(6) ?
    O4 Zn1 N1 C9 3_766 . . . -20.4(6) ?
    O1w Zn1 N1 C20 . . . . -113.8(4) ?
    N2 Zn1 N1 C20 . . . . -5.6(4) ?
    O3 Zn1 N1 C20 3_766 . . . 94.1(4) ?
    O4 Zn1 N1 C20 3_766 . . . 152.9(4) ?
    O1 Zn1 N2 C18 . . . . 2.1(6) ?
    O1w Zn1 N2 C18 . . . . -91.6(5) ?
    N1 Zn1 N2 C18 . . . . -179.3(6) ?
    O3 Zn1 N2 C18 3_766 . . . 92.8(6) ?
    O4 Zn1 N2 C18 3_766 . . . 118.8(6) ?
    O1 Zn1 N2 C19 . . . . -173.6(4) ?
    O1w Zn1 N2 C19 . . . . 92.7(5) ?
    N1 Zn1 N2 C19 . . . . 5.0(4) ?
    O3 Zn1 N2 C19 3_766 . . . -82.9(4) ?
    O4 Zn1 N2 C19 3_766 . . . -56.9(7) ?
    C6 C1 C2 C3 . . . . -55.1(14) ?
    C1 C2 C3 C4 . . . . 53.5(14) ?
    C2 C3 C4 C5 . . . . -52.1(13) ?
    C2 C3 C4 C8 . . . . -177.5(9) ?
    C3 C4 C5 C6 . . . . 48.8(11) ?
    C8 C4 C5 C6 . . . . 178.9(8) ?
    C2 C1 C6 C7 . . . . -176.1(8) ?
    C2 C1 C6 C5 . . . . 55.2(12) ?
    C4 C5 C6 C1 . . . . -50.4(11) ?
    C4 C5 C6 C7 . . . . 177.0(8) ?
    Zn1 O3 C7 O4 3_766 . . . 1.5(6) ?
    Zn1 O3 C7 C6 3_766 . . . -176.8(5) ?
    Zn1 O4 C7 O3 3_766 . . . -1.4(6) ?
    Zn1 O4 C7 C6 3_766 . . . 176.9(5) ?
    C1 C6 C7 O3 . . . . -56.5(10) ?
    C5 C6 C7 O3 . . . . 74.4(9) ?
    C1 C6 C7 O4 . . . . 125.2(9) ?
    C5 C6 C7 O4 . . . . -103.9(8) ?
    Zn1 O1 C8 O2 . . . . 17.5(11) ?
    Zn1 O1 C8 C4 . . . . -161.7(5) ?
    C3 C4 C8 O2 . . . . 29.2(13) ?
    C5 C4 C8 O2 . . . . -100.4(8) ?
    C3 C4 C8 O1 . . . . -151.5(9) ?
    C5 C4 C8 O1 . . . . 78.9(9) ?
    C20 N1 C9 C10 . . . . -0.2(10) ?
    Zn1 N1 C9 C10 . . . . 172.7(5) ?
    N1 C9 C10 C11 . . . . 0.8(12) ?
    C9 C10 C11 C12 . . . . -0.2(12) ?
    C10 C11 C12 C20 . . . . -0.9(11) ?
    C10 C11 C12 C13 . . . . 178.2(7) ?
    C11 C12 C13 C14 . . . . -180.0(9) ?
    C20 C12 C13 C14 . . . . -0.9(12) ?
    C12 C13 C14 C15 . . . . -0.5(14) ?
    C13 C14 C15 C19 . . . . 1.1(13) ?
    C13 C14 C15 C16 . . . . -177.6(9) ?
    C14 C15 C16 C17 . . . . -179.2(9) ?
    C19 C15 C16 C17 . . . . 2.2(12) ?
    C15 C16 C17 C18 . . . . -1.2(14) ?
    C19 N2 C18 C17 . . . . 0.5(10) ?
    Zn1 N2 C18 C17 . . . . -175.0(5) ?
    C16 C17 C18 N2 . . . . -0.2(12) ?
    C18 N2 C19 C20 . . . . -179.8(6) ?
    Zn1 N2 C19 C20 . . . . -3.8(7) ?
    C18 N2 C19 C15 . . . . 0.6(9) ?
    Zn1 N2 C19 C15 . . . . 176.6(5) ?
    C14 C15 C19 N2 . . . . 179.3(6) ?
    C16 C15 C19 N2 . . . . -1.8(10) ?
    C14 C15 C19 C20 . . . . -0.2(10) ?
    C16 C15 C19 C20 . . . . 178.6(6) ?
    C9 N1 C20 C19 . . . . 179.7(6) ?
    Zn1 N1 C20 C19 . . . . 5.5(7) ?
    C9 N1 C20 C12 . . . . -0.9(9) ?
    Zn1 N1 C20 C12 . . . . -175.0(5) ?
    N2 C19 C20 N1 . . . . -1.3(9) ?
    C15 C19 C20 N1 . . . . 178.3(6) ?
    N2 C19 C20 C12 . . . . 179.3(6) ?
    C15 C19 C20 C12 . . . . -1.2(10) ?
    C11 C12 C20 N1 . . . . 1.4(9) ?
    C13 C12 C20 N1 . . . . -177.7(6) ?
    C11 C12 C20 C19 . . . . -179.1(6) ?
    C13 C12 C20 C19 . . . . 1.7(9) ?
loop_
    _geom_hbond_atom_site_label_D
    _geom_hbond_atom_site_label_H
    _geom_hbond_atom_site_label_A
    _geom_hbond_site_symmetry_A
    _geom_hbond_distance_DH
    _geom_hbond_distance_HA
    _geom_hbond_distance_DA
    _geom_hbond_angle_DHA
    _geom_hbond_publ_flag
    O1w H11 O2 . 0.84(6) 1.80(7) 2.614(6) 162(8) yes
    O1w H12 O4 1_455 0.84(6) 1.89(3) 2.701(6) 161(8) yes
