# Supplementary material for: Bis(μ-cyclo­hexane-1,3-dicarboxyl­ato)-κ3 O 1:O 4,O 4′;κ3 O 1,O 1′:O 4-bis­[aqua­(1,10-phenanthroline-κ2 N,N′)zinc(II)]
Source: Acta Crystallogr Sect E Struct Rep Online. 2009 Sep 9;65(Pt 10):m1178. doi: 10.1107/S1600536809035144 (PMC2970336; doi:10.1107/S1600536809035144)
Supplement: Supplementary file 2 [file e-65-m1178-Isup2.hkl]

#
# h,k,l, Fc-squared, Fo-squared, sigma(Fo-squared) and status flag
#
data_I
_shelx_title '  P21/c'
_shelx_refln_list_code          4
_shelx_F_calc_maximum      209.96
_exptl_crystal_F_000       896.00
_reflns_d_resolution_high  0.8410
 
loop_
 _symmetry_equiv_pos_as_xyz
 'x, y, z'
 '-x, y+1/2, -z+1/2'
 '-x, -y, -z'
 'x, -y-1/2, z-1/2'
 
_cell_length_a     9.6172
_cell_length_b    17.4722
_cell_length_c    11.4822
_cell_angle_alpha  90.000
_cell_angle_beta  104.393
_cell_angle_gamma  90.000
 
_shelx_F_squared_multiplier     1.000
 
loop_
 _refln_index_h
 _refln_index_k
 _refln_index_l
 _refln_F_squared_calc
 _refln_F_squared_meas
 _refln_F_squared_sigma
 _refln_observed_status
   1   0   0     2721.27     1917.88     40.76 o
   2   0   0     8510.97     9730.11    116.83 o
   3   0   0       18.50       24.70     10.71 o
   4   0   0      599.98      655.09     16.46 o
   5   0   0     4644.94     5166.00    116.14 o
   6   0   0     3470.48     2897.88     56.68 o
   7   0   0     6297.20     6476.76    110.04 o
   8   0   0     1165.70     1283.48     38.18 o
   9   0   0       20.01       23.49     11.78 o
  10   0   0       52.71       10.18     33.11 o
  11   0   0       42.08       21.32     33.98 o
   1   1   0       38.88       67.54      3.18 o
   2   1   0     2569.24     2600.14     24.71 o
   3   1   0      382.36      440.66      8.23 o
   4   1   0      465.68      364.59      9.11 o
   5   1   0      124.53      138.19      6.96 o
   6   1   0      463.49      389.89     17.03 o
   7   1   0      232.67      236.87     16.89 o
   8   1   0        6.96       40.25      8.59 o
   9   1   0      118.17      123.19     11.84 o
  10   1   0        9.05        6.31     23.20 o
  11   1   0        6.71       22.39     54.46 o
   0   2   0    44081.77    24255.72    476.49 o
   1   2   0     9322.66     9459.17     89.60 o
   2   2   0    17567.53    18502.94    171.80 o
   3   2   0     2227.65     2067.93     24.75 o
   4   2   0      175.05      180.57      8.88 o
   5   2   0     9886.24     9436.97     92.76 o
   6   2   0      264.54      346.02     13.75 o
   7   2   0     2360.21     2513.49     34.22 o
   8   2   0     2335.29     2267.20     33.68 o
   9   2   0        1.45       14.20     10.99 o
  10   2   0      360.94      377.89     42.42 o
  11   2   0      151.71      297.54     35.11 o
   1   3   0        7.07        8.21      4.90 o
   2   3   0     8197.58     8784.79     94.27 o
   3   3   0      407.71      416.89      9.78 o
   4   3   0      217.01      176.39      7.43 o
   5   3   0      215.72      226.21      8.82 o
   6   3   0     2267.60     2153.15     29.35 o
   7   3   0      114.55      181.54      9.96 o
   8   3   0       66.77      113.42      9.53 o
   9   3   0       21.39       17.46      9.97 o
  10   3   0        2.86       93.30     25.87 o
   0   4   0       33.66       30.02      7.77 o
   1   4   0     2035.71     2107.07     26.40 o
   2   4   0    28091.68    30855.46    285.89 o
   3   4   0    14894.76    15474.71    147.15 o
   4   4   0      662.07      780.01     14.88 o
   5   4   0     5986.04     5810.17     63.11 o
   6   4   0      229.55      194.79      8.42 o
   7   4   0     1451.96     1274.71     22.81 o
   8   4   0      923.87      730.20     18.48 o
   9   4   0       70.80      119.51     14.19 o
  10   4   0     1354.27     1366.39     39.37 o
   1   5   0     2709.85     3033.63     36.88 o
   2   5   0     5291.55     5912.86     67.04 o
   3   5   0       93.55      107.73      6.03 o
   4   5   0      401.64      351.22     16.64 o
   5   5   0       66.44       75.51      7.12 o
   6   5   0      171.70      242.17      9.36 o
   7   5   0       10.84       18.65      7.08 o
   8   5   0      141.31      238.87     12.04 o
   9   5   0      125.98      168.57     14.64 o
  10   5   0        2.30       57.91     13.39 o
   0   6   0      580.59      677.92     31.79 o
   1   6   0      789.51      717.13     13.80 o
   2   6   0    15324.73    15475.85    165.16 o
   3   6   0    12469.52    12777.48    138.83 o
   4   6   0     2487.97     2585.17     29.96 o
   5   6   0     3419.66     3405.76     42.22 o
   6   6   0       47.98       16.24      6.84 o
   7   6   0      383.38      436.10     13.24 o
   8   6   0      137.22       82.47      9.15 o
   9   6   0      672.01      658.41     23.81 o
  10   6   0     1173.98     1151.57     31.90 o
   1   7   0     5717.64     5794.55     67.08 o
   2   7   0       28.36       40.26      8.26 o
   3   7   0     1121.45      933.90     18.22 o
   4   7   0      238.49      241.94     14.43 o
   5   7   0        3.95       28.17      5.82 o
   6   7   0       23.28        9.33      7.91 o
   7   7   0       60.92       17.66      6.56 o
   8   7   0      533.24      525.12     22.96 o
   9   7   0       29.68       46.80     12.35 o
  10   7   0       28.28       65.99     14.20 o
   0   8   0     1998.42     1609.03     55.72 o
   1   8   0        1.84        6.02      4.73 o
   2   8   0     1220.58     1021.17     19.11 o
   3   8   0      532.71      410.05     15.09 o
   4   8   0     2349.91     2500.08     36.63 o
   5   8   0     1021.48      957.54     19.04 o
   6   8   0      216.41      202.88     10.43 o
   7   8   0      532.97      644.55     20.88 o
   8   8   0      537.11      540.01     20.39 o
   9   8   0      366.20      312.09     20.13 o
  10   8   0      455.87      511.78     34.46 o
   1   9   0     1239.29     1313.24     22.62 o
   2   9   0      170.40      133.23     11.45 o
   3   9   0      579.55      598.69     15.85 o
   4   9   0       75.43      113.09      9.19 o
   5   9   0        0.79       12.71      6.48 o
   6   9   0      203.83      348.50     20.12 o
   7   9   0       27.07       51.61     10.61 o
   8   9   0      119.87      136.47     13.58 o
   9   9   0      158.12      114.35     17.33 o
   0  10   0     1334.83     1434.60     36.16 o
   1  10   0      402.60      405.08     12.88 o
   2  10   0     1193.36     1235.07     23.25 o
   3  10   0      137.14      132.76      9.70 o
   4  10   0      501.43      590.00     17.24 o
   5  10   0      503.39      708.87     20.18 o
   6  10   0      190.79      260.05     14.51 o
   7  10   0      510.63      580.91     21.02 o
   8  10   0      402.39      411.91     19.66 o
   9  10   0       68.62       85.91     15.79 o
   1  11   0      932.70      813.13     24.07 o
   2  11   0      807.78      787.75     22.03 o
   3  11   0      574.26      579.44     16.92 o
   4  11   0      113.34      126.31     10.58 o
   5  11   0       32.68       11.20      7.39 o
   6  11   0      942.08      966.31     25.27 o
   7  11   0      485.83      492.26     20.45 o
   8  11   0       53.72       66.26     14.97 o
   9  11   0      340.61      438.68     28.33 o
   0  12   0     4871.34     4779.12     88.68 o
   1  12   0       47.08       64.79      9.91 o
   2  12   0      813.07      789.74     19.68 o
   3  12   0      152.02      217.21     11.98 o
   4  12   0      204.08      266.32     13.74 o
   5  12   0       10.40       45.02      9.96 o
   6  12   0       15.53       20.13      9.69 o
   7  12   0      646.96      610.05     26.34 o
   8  12   0        8.72       -9.30     10.56 o
   9  12   0       45.48       39.29     15.48 o
   1  13   0     3057.06     3124.00     45.62 o
   2  13   0     1670.10     1638.32     30.00 o
   3  13   0      180.89       92.38     10.14 o
   4  13   0      705.18      766.59     21.74 o
   5  13   0      141.43      114.95     13.92 o
   6  13   0      829.03      767.28     29.03 o
   7  13   0      329.82      285.06     20.82 o
   8  13   0       85.65       71.91     15.94 o
   0  14   0      351.15      326.59     34.05 o
   1  14   0        9.13        1.77      7.89 o
   2  14   0      277.36      251.76     20.23 o
   3  14   0      441.21      321.65     19.17 o
   4  14   0        6.88        2.30     11.07 o
   5  14   0      340.98      414.44     27.31 o
   6  14   0       23.08       27.00     12.74 o
   7  14   0      111.49       81.18     15.81 o
   8  14   0       57.09       73.90     16.98 o
   1  15   0      660.75      646.37     25.75 o
   2  15   0      660.71      637.18     25.73 o
   3  15   0      138.17      121.43     15.19 o
   4  15   0     1270.63     1009.15     32.55 o
   5  15   0        0.43       17.29     16.45 o
   6  15   0      608.94      665.80     28.91 o
   7  15   0      267.79      243.54     21.01 o
   0  16   0        1.51        3.28     23.00 o
   1  16   0        1.00        1.03     11.26 o
   2  16   0       23.56       42.75     13.26 o
   3  16   0      298.09      427.53     23.05 o
   4  16   0      147.93      151.99     21.06 o
   5  16   0      126.31      125.19     21.46 o
   6  16   0        0.52       -3.11     12.79 o
   7  16   0       35.88       56.53     16.00 o
   1  17   0      809.20      752.76     29.51 o
   2  17   0       31.06       10.61     12.76 o
   3  17   0      390.33      347.60     28.60 o
   4  17   0     1031.60     1099.52     44.11 o
   5  17   0      138.27       88.63     20.07 o
   6  17   0      276.72      226.40     20.86 o
   0  18   0       43.08       71.76     30.49 o
   1  18   0        2.23       32.68     14.61 o
   2  18   0       14.10       14.14     19.80 o
   3  18   0      201.32      286.73     21.90 o
   4  18   0        0.08      -11.37     17.62 o
   5  18   0        6.58       -3.20     16.64 o
   1  19   0      705.81      648.66     38.11 o
   2  19   0      314.73      349.65     24.00 o
   3  19   0      540.20      620.81     38.11 o
   4  19   0      598.45      661.35     74.16 o
   0  20   0       22.19       61.92     35.26 o
   1  20   0        1.93        2.13     21.78 o
   2  20   0        4.88        8.81     15.31 o
   3  20   0        0.21        9.64     18.37 o
 -11   1   1      323.95      448.03     74.34 o
 -10   1   1        6.08        5.84     13.14 o
  -9   1   1      701.55      697.19     21.87 o
  -8   1   1     2562.61     2665.47     41.96 o
  -7   1   1     1103.93     1072.76     23.19 o
  -6   1   1    12430.79    12052.28    118.00 o
  -5   1   1       26.04       26.85      4.45 o
  -4   1   1      394.43      339.54      8.42 o
  -3   1   1     8515.09     8569.04     75.23 o
  -2   1   1       29.44       32.42      5.94 o
  -1   1   1    13052.69    12263.73    766.45 o
   0   1   1       27.92       -2.38      1.58 o
   1   1   1    29984.13    31709.00    368.88 o
   2   1   1     1818.81     1937.80     25.49 o
   3   1   1      800.19      625.36     10.25 o
   4   1   1     3195.11     2746.10     30.84 o
   5   1   1       41.20       58.59      5.18 o
   6   1   1     4303.59     4203.16     47.20 o
   7   1   1     2138.11     2127.92     33.56 o
   8   1   1      112.84      141.60     10.67 o
   9   1   1      421.24      626.47     36.92 o
  10   1   1        3.42      -12.04     23.43 o
 -11   2   1       59.32       88.99     28.35 o
 -10   2   1        0.28        3.99     12.56 o
  -9   2   1        0.06       17.15      9.27 o
  -8   2   1       87.19       79.02      9.96 o
  -7   2   1      191.01      256.04     11.08 o
  -6   2   1      897.12      845.29     20.44 o
  -5   2   1      104.00      112.13      6.23 o
  -4   2   1       36.02       45.21      4.85 o
  -3   2   1      794.36      859.71     14.06 o
  -2   2   1     8268.96     9127.88    111.75 o
  -1   2   1     1842.44     1856.00     19.77 o
   0   2   1        3.43        2.46      1.54 o
   1   2   1     3101.98     3059.63     34.60 o
   2   2   1     2470.33     2120.55     26.86 o
   3   2   1        1.93       13.33      3.09 o
   4   2   1      443.76      491.36     10.22 o
   5   2   1     1327.45     1513.98     23.26 o
   6   2   1     1113.93      992.78     17.96 o
   7   2   1      440.85      385.56     21.20 o
   8   2   1        7.88       -2.50      7.91 o
   9   2   1       16.42       53.04     21.65 o
  10   2   1       34.81       23.82     42.20 o
 -11   3   1      816.42      908.42     48.02 o
 -10   3   1      203.55      242.62     20.09 o
  -9   3   1     1110.03     1324.33     37.53 o
  -8   3   1      697.20      815.68     25.83 o
  -7   3   1     1271.77     1293.22     23.10 o
  -6   3   1     3156.35     3228.18     36.42 o
  -5   3   1     1914.15     1759.15     22.57 o
  -4   3   1    10870.33    10680.13    104.82 o
  -3   3   1     1949.21     1725.30     22.21 o
  -2   3   1    36989.94    39087.21    405.05 o
  -1   3   1    35747.96    38801.13    406.36 o
   0   3   1     6835.39     8241.12     88.01 o
   1   3   1      176.03      159.69      5.12 o
   2   3   1     4919.47     4361.39     49.96 o
   3   3   1       98.86      126.02      7.92 o
   4   3   1     3785.17     3618.96     39.40 o
   5   3   1      441.92      288.10      9.19 o
   6   3   1     1244.59     1230.89     28.88 o
   7   3   1      303.70      359.70     12.27 o
   8   3   1       66.38       53.31      9.80 o
   9   3   1      685.37      740.22     40.62 o
  10   3   1       89.05      108.10     30.57 o
 -11   4   1        0.01        9.14     28.43 o
 -10   4   1        5.31       11.90     15.92 o
  -9   4   1      294.43      196.33     15.60 o
  -8   4   1       11.18        7.36      7.28 o
  -7   4   1      237.11      228.80      9.87 o
  -6   4   1       19.71       37.67      5.75 o
  -5   4   1      302.91      254.77     10.06 o
  -4   4   1     2072.63     2098.68     27.52 o
  -3   4   1     4169.59     4463.19     46.94 o
  -2   4   1    10996.27    11840.76    125.99 o
  -1   4   1     2766.08     2781.55     33.06 o
   0   4   1      297.72      225.20      7.02 o
   1   4   1       24.21       11.61      2.86 o
   2   4   1      698.19      843.80     14.98 o
   3   4   1      205.91      258.25      9.78 o
   4   4   1        4.85       57.24      6.65 o
   5   4   1     1001.56     1044.17     17.47 o
   6   4   1       69.78      196.06     14.95 o
   7   4   1       71.86       66.43      7.44 o
   8   4   1        0.94        3.37      8.54 o
   9   4   1       14.88       51.36     12.22 o
  10   4   1      162.61      114.63     28.53 o
 -10   5   1      199.23      180.01     16.51 o
  -9   5   1     1022.16     1182.79     25.61 o
  -8   5   1      742.09      876.90     21.00 o
  -7   5   1       47.81      102.77      8.15 o
  -6   5   1     2257.21     2041.31     30.33 o
  -5   5   1     1829.85     2035.19     28.83 o
  -4   5   1    10874.13    10637.91    105.31 o
  -3   5   1    11933.97    12575.53    314.34 o
  -2   5   1     6541.74     6956.38     77.05 o
  -1   5   1     5253.76     4697.40     58.43 o
   0   5   1      840.71      600.50     12.09 o
   1   5   1      218.43      204.54      6.94 o
   2   5   1     5420.40     5310.22     54.90 o
   3   5   1      962.79     1024.68     18.76 o
   4   5   1     9371.88     9606.39     96.72 o
   5   5   1        0.75       13.71      5.88 o
   6   5   1     1058.76     1189.04     20.60 o
   7   5   1      307.76      330.42     12.50 o
   8   5   1      254.40      187.04     17.82 o
   9   5   1     1307.22     1373.27     37.20 o
  10   5   1      167.99      168.07     30.80 o
 -10   6   1      194.13      201.22     18.21 o
  -9   6   1      139.68      132.65     15.48 o
  -8   6   1       13.38       43.19      7.64 o
  -7   6   1      147.87       87.15      8.36 o
  -6   6   1       22.56       43.84      7.84 o
  -5   6   1      192.48      236.15      9.38 o
  -4   6   1     3417.75     3961.68     44.80 o
  -3   6   1      123.06      183.23      8.55 o
  -2   6   1     1822.98     2007.73     27.36 o
  -1   6   1      461.62      490.89     10.63 o
   0   6   1       30.57       68.85      6.76 o
   1   6   1       28.14       21.78      3.83 o
   2   6   1      976.66     1280.48     18.62 o
   3   6   1     3226.14     3388.02     39.34 o
   4   6   1       68.81      164.58     12.48 o
   5   6   1     1210.56     1120.98     20.63 o
   6   6   1        4.28       43.24      6.23 o
   7   6   1       38.72       13.64      6.60 o
   8   6   1      378.05      327.09     16.65 o
   9   6   1       14.67       59.19     22.50 o
  10   6   1      203.74      149.19     29.86 o
 -10   7   1       21.05       85.35     19.08 o
  -9   7   1      782.45      940.07     30.83 o
  -8   7   1      809.81      776.15     19.77 o
  -7   7   1      133.61       68.64      9.99 o
  -6   7   1     1028.07     1203.54     21.63 o
  -5   7   1       84.99       76.56      7.12 o
  -4   7   1    16079.53    17521.30    169.49 o
  -3   7   1     9798.45    10499.11    116.05 o
  -2   7   1     1479.64     1461.30     22.44 o
  -1   7   1       35.99       41.88      5.55 o
   0   7   1      198.96      126.51      9.82 o
   1   7   1     4205.59     4378.58     46.68 o
   2   7   1     2742.17     2451.41     34.05 o
   3   7   1     1381.30     1458.55     23.82 o
   4   7   1     4266.94     4597.73     52.40 o
   5   7   1       17.36       31.12      6.19 o
   6   7   1      668.03      478.96     15.40 o
   7   7   1      440.93      481.20     18.16 o
   8   7   1      262.46      239.47     15.48 o
   9   7   1      896.79      769.42     25.72 o
  10   7   1       10.65        7.42     25.45 o
 -10   8   1      179.93      177.24     26.88 o
  -9   8   1      166.85      147.88     14.32 o
  -8   8   1      154.05      109.77     10.46 o
  -7   8   1      534.37      424.65     17.25 o
  -6   8   1      124.62      186.01     22.39 o
  -5   8   1      196.62      152.83      8.88 o
  -4   8   1     5207.52     5696.84     69.83 o
  -3   8   1      666.66      773.20     16.52 o
  -2   8   1     1485.76     1593.35     28.65 o
  -1   8   1      392.21      417.69     15.23 o
   0   8   1     2722.32     2708.14     43.33 o
   1   8   1        7.92       28.73      5.92 o
   2   8   1     3505.58     3478.15     45.57 o
   3   8   1     2855.28     3105.69     42.59 o
   4   8   1       80.61       70.46      7.41 o
   5   8   1      722.94      668.51     15.39 o
   6   8   1        4.91       22.58      7.07 o
   7   8   1      431.03      523.68     16.11 o
   8   8   1      740.10      728.65     24.94 o
   9   8   1        1.34       -0.03     11.62 o
 -10   9   1       71.91       34.59     15.02 o
  -9   9   1      310.94      288.35     24.23 o
  -8   9   1      766.20      770.59     24.10 o
  -7   9   1       29.28       82.79     10.97 o
  -6   9   1      943.26      910.13     23.43 o
  -5   9   1      114.82      154.81     16.75 o
  -4   9   1     4112.21     4233.42     54.86 o
  -3   9   1      797.38      798.59     18.27 o
  -2   9   1     1432.75     1413.63     23.23 o
  -1   9   1     3356.08     3442.47     44.20 o
   0   9   1       67.76       61.48      6.76 o
   1   9   1     2734.78     2647.30     34.65 o
   2   9   1      212.33      286.01     11.23 o
   3   9   1     1073.45     1148.48     22.69 o
   4   9   1     1464.54     1309.49     25.42 o
   5   9   1      260.89      314.50     17.24 o
   6   9   1      683.88      618.30     16.43 o
   7   9   1      126.05       98.72     11.11 o
   8   9   1       13.36       11.79     10.92 o
   9   9   1      268.13      315.91     19.28 o
  -9  10   1      218.05      243.51     17.38 o
  -8  10   1      451.62      512.55     20.93 o
  -7  10   1      107.59       36.20     10.51 o
  -6  10   1      271.58      382.14     28.75 o
  -5  10   1      797.88      529.69     16.66 o
  -4  10   1      145.50      125.83      9.88 o
  -3  10   1     1108.45     1029.54     20.69 o
  -2  10   1     1500.05     1528.08     25.33 o
  -1  10   1     1070.12     1137.04     33.50 o
   0  10   1     2475.43     2568.02     48.89 o
   1  10   1      786.13      735.21     22.22 o
   2  10   1     1061.35     1041.03     25.25 o
   3  10   1      783.82      642.00     17.50 o
   4  10   1       14.45       37.47      8.33 o
   5  10   1       33.41       70.72      9.93 o
   6  10   1      204.44      174.21     11.33 o
   7  10   1      192.22      225.03     14.93 o
   8  10   1      363.02      348.91     20.77 o
   9  10   1        0.34        6.51     13.05 o
  -9  11   1      116.55      134.12     17.50 o
  -8  11   1       80.66       68.27     13.11 o
  -7  11   1       39.84       35.45     12.42 o
  -6  11   1     1704.03     1618.93     37.58 o
  -5  11   1     1367.76     1187.67     23.12 o
  -4  11   1       49.28       34.23      8.09 o
  -3  11   1      286.72      296.24     13.51 o
  -2  11   1      112.99       98.44     14.25 o
  -1  11   1     2922.57     2975.17     41.25 o
   0  11   1      807.67      834.59     19.98 o
   1  11   1     1618.45     1639.65     25.10 o
   2  11   1       34.51       45.78      8.02 o
   3  11   1      933.55      801.30     24.14 o
   4  11   1     1458.84     1319.55     27.12 o
   5  11   1       15.87        5.93      9.06 o
   6  11   1     1329.24     1328.50     32.63 o
   7  11   1      552.32      575.36     21.84 o
   8  11   1      230.66      290.05     17.94 o
   9  11   1       55.22       50.03     15.58 o
  -9  12   1       93.41      117.86     17.67 o
  -8  12   1      153.49      222.19     27.56 o
  -7  12   1      862.36      888.63     31.36 o
  -6  12   1      168.37      233.98     22.08 o
  -5  12   1      520.23      362.17     25.45 o
  -4  12   1      492.64      506.53     17.08 o
  -3  12   1      696.44      664.67     17.97 o
  -2  12   1     1096.20     1132.34     34.24 o
  -1  12   1        3.59       17.45      7.95 o
   0  12   1     2799.07     2642.36     47.92 o
   1  12   1     1348.65     1226.82     25.24 o
   2  12   1      335.03      354.74     19.15 o
   3  12   1      785.25      781.87     23.28 o
   4  12   1      116.62      213.91     16.06 o
   5  12   1     1059.43     1045.38     33.57 o
   6  12   1      213.85      187.27     14.27 o
   7  12   1       60.27       66.20     12.72 o
   8  12   1      280.24      308.67     20.50 o
  -8  13   1      205.64      292.31     41.49 o
  -7  13   1       15.03       34.39     13.53 o
  -6  13   1     1497.38     1555.06     40.26 o
  -5  13   1       74.60       46.50     10.82 o
  -4  13   1       15.11       -2.82     11.93 o
  -3  13   1       12.97       30.67     11.30 o
  -2  13   1      190.06      189.48     16.45 o
  -1  13   1     1487.27     1576.02     27.91 o
   0  13   1       56.73       54.79     11.46 o
   1  13   1     1532.57     1496.64     29.11 o
   2  13   1      527.56      473.82     19.05 o
   3  13   1      187.56      288.50     21.63 o
   4  13   1       21.05       13.31      9.22 o
   5  13   1       10.26       35.71     10.59 o
   6  13   1      692.05      643.61     22.74 o
   7  13   1      153.29      161.16     15.37 o
   8  13   1      168.21      172.60     19.13 o
  -8  14   1       22.60        8.83     18.17 o
  -7  14   1      469.62      353.21     23.13 o
  -6  14   1       67.46       28.02     13.16 o
  -5  14   1     1191.51     1073.81     33.64 o
  -4  14   1      889.95     1103.94     32.13 o
  -3  14   1      676.10      590.64     24.37 o
  -2  14   1      746.21      730.04     25.85 o
  -1  14   1        5.62       -2.44     10.56 o
   0  14   1     1486.50     1352.50     28.68 o
   1  14   1      502.29      517.44     19.22 o
   2  14   1      206.17      273.89     14.19 o
   3  14   1      467.93      573.11     19.89 o
   4  14   1       19.04       18.64      9.71 o
   5  14   1      872.66     1041.92     44.06 o
   6  14   1      227.13      236.09     19.41 o
   7  14   1      121.69       99.02     16.52 o
  -7  15   1       21.64       22.91     22.27 o
  -6  15   1      158.54      134.16     21.27 o
  -5  15   1        2.47        8.62     12.99 o
  -4  15   1      366.66      265.40     23.76 o
  -3  15   1       17.35       16.46     11.78 o
  -2  15   1      139.12      149.05     17.16 o
  -1  15   1      117.59      101.11     14.10 o
   0  15   1      108.96       88.32     11.21 o
   1  15   1      383.65      461.66     18.17 o
   2  15   1      604.73      511.85     18.92 o
   3  15   1       77.27       19.56     12.13 o
   4  15   1       14.60        1.30     12.03 o
   5  15   1        2.24        8.46     14.44 o
   6  15   1       88.76       95.68     26.62 o
   7  15   1        8.22       -6.43     13.00 o
  -7  16   1      287.07      293.31     46.92 o
  -6  16   1       14.12       23.48     10.55 o
  -5  16   1      912.36      950.18     33.66 o
  -4  16   1       39.53       31.89     15.98 o
  -3  16   1      701.51      605.40     33.81 o
  -2  16   1      755.92      903.48     30.67 o
  -1  16   1       73.29       72.91     16.88 o
   0  16   1     1085.63     1169.38     33.91 o
   1  16   1      150.69      173.79     26.49 o
   2  16   1      471.13      444.85     23.37 o
   3  16   1      107.27      184.95     18.13 o
   4  16   1      117.38       90.18     16.00 o
   5  16   1      295.09      278.75     34.85 o
   6  16   1       96.43      115.53     17.40 o
  -6  17   1       12.84       44.34     15.06 o
  -5  17   1      126.82      108.09     17.26 o
  -4  17   1        3.88       44.17     17.21 o
  -3  17   1      661.85      607.42     27.19 o
  -2  17   1      165.27      118.90     16.50 o
  -1  17   1        1.05       -9.69     11.87 o
   0  17   1        0.03       14.16     18.08 o
   1  17   1        0.52       20.16     31.19 o
   2  17   1       40.09       32.43     14.15 o
   3  17   1       11.54       10.12     13.34 o
   4  17   1      529.91      463.22     31.27 o
   5  17   1        1.68        8.77     22.96 o
   6  17   1       62.19       64.01     16.58 o
  -5  18   1      358.74      316.21     23.48 o
  -4  18   1       80.73      115.14     39.85 o
  -3  18   1      216.73      216.00     24.44 o
  -2  18   1      726.95      892.80     50.54 o
  -1  18   1       34.16       28.62     16.02 o
   0  18   1      439.86      479.56     55.65 o
   1  18   1       64.02      163.22     25.79 o
   2  18   1      356.92      344.62     23.89 o
   3  18   1      798.20      812.52     32.82 o
   4  18   1       60.82       48.72     26.07 o
   5  18   1      241.84      285.81     28.01 o
  -4  19   1       12.62       24.34     30.19 o
  -3  19   1       58.54       72.11     27.79 o
  -2  19   1       22.09       31.83     19.65 o
  -1  19   1        7.72        5.00     14.10 o
   0  19   1        7.17       11.63     20.48 o
   1  19   1       86.01       25.85     22.17 o
   2  19   1        0.53       12.07     27.67 o
   3  19   1       32.86       29.58     19.94 o
   4  19   1      125.73      126.03     22.81 o
  -3  20   1      103.13      104.64     23.12 o
  -2  20   1      482.31      564.61     35.54 o
  -1  20   1        9.61       34.28     22.48 o
   0  20   1      163.17      263.07     29.83 o
   1  20   1       28.24       49.70     34.81 o
   2  20   1      219.12      193.77     29.25 o
 -11   0   2      372.24      222.78     24.54 o
 -10   0   2      159.04      247.44     23.39 o
  -9   0   2      326.78      335.18     29.38 o
  -8   0   2      239.50      246.39     21.71 o
  -7   0   2     6009.46     5993.20    104.80 o
  -6   0   2     1308.65     1376.99     35.26 o
  -5   0   2     5492.40     5449.96     74.38 o
  -4   0   2       36.46       57.22      6.18 o
  -3   0   2      457.25      372.48     12.83 o
  -2   0   2      829.44      846.47     18.25 o
   0   0   2       67.74       75.08      7.66 o
   2   0   2      715.30      727.51     12.19 o
   3   0   2     1788.48     1480.96     22.62 o
   4   0   2      516.30      524.08     12.70 o
   5   0   2      511.40      458.90     13.46 o
   6   0   2     1778.18     1658.24     87.87 o
   7   0   2      593.52      516.16     21.61 o
   8   0   2     1600.68     1649.01     73.41 o
   9   0   2       14.48      -13.04     29.89 o
  10   0   2      531.56      477.14     53.89 o
 -11   1   2        0.22        7.22     14.72 o
 -10   1   2       14.71       21.18     11.12 o
  -9   1   2        0.19       15.20     11.74 o
  -8   1   2      139.92      121.26     10.73 o
  -7   1   2      122.80      123.58     10.31 o
  -6   1   2        4.14        0.79      5.03 o
  -5   1   2      722.78      702.63     13.10 o
  -4   1   2      618.67      669.54     10.47 o
  -3   1   2        0.22       -0.37      2.97 o
  -2   1   2     1869.28     1796.96     23.01 o
  -1   1   2      794.45      748.06     13.38 o
   0   1   2     8566.80     9207.17    109.60 o
   1   1   2     8991.24     7537.98    115.03 o
   2   1   2      956.29      587.79     12.53 o
   3   1   2      379.31      245.76      6.05 o
   4   1   2      118.97      151.65      5.92 o
   5   1   2      287.57      385.24     10.02 o
   6   1   2       27.88       45.88      6.22 o
   7   1   2      577.23      528.58     14.35 o
   8   1   2       32.61      146.75     27.76 o
   9   1   2        0.15      -10.63     21.09 o
  10   1   2        2.97        9.42     25.91 o
 -11   2   2      197.59      116.21     18.84 o
 -10   2   2      707.51      807.75     26.92 o
  -9   2   2     1239.89     1094.72     27.27 o
  -8   2   2      694.66      713.07     31.09 o
  -7   2   2     6871.21     6679.49     66.73 o
  -6   2   2      286.72      347.92     10.54 o
  -5   2   2     6322.93     6156.89     59.14 o
  -4   2   2     3982.16     4289.99     52.02 o
  -3   2   2      528.64      529.80     14.05 o
  -2   2   2     1011.15      967.26     18.16 o
  -1   2   2     3880.86     4331.95     55.96 o
   0   2   2    12799.85    13530.26    159.77 o
   1   2   2     3765.64     4735.31     51.77 o
   2   2   2     2236.91     2408.42     34.33 o
   3   2   2      180.91      237.17     15.74 o
   4   2   2       17.76       23.50      3.89 o
   5   2   2      529.85      532.10     18.58 o
   6   2   2     1821.96     1795.19     29.05 o
   7   2   2      591.75      767.78     20.03 o
   8   2   2     1154.67     1011.56     42.45 o
   9   2   2        0.27       -8.02     21.77 o
  10   2   2      490.28      499.58     38.63 o
 -11   3   2       24.37       -2.85     17.30 o
 -10   3   2      174.45      191.43     15.29 o
  -9   3   2       18.92       38.07     10.39 o
  -8   3   2       91.95       66.67     11.72 o
  -7   3   2        4.25       32.80      6.27 o
  -6   3   2        7.57       21.16      6.84 o
  -5   3   2     1723.19     1651.97     27.03 o
  -4   3   2     3594.20     3873.97     48.24 o
  -3   3   2      320.54      406.49     12.70 o
  -2   3   2     8573.21     9454.85    101.60 o
  -1   3   2     3157.11     3193.60     43.63 o
   0   3   2      150.40      237.97      6.17 o
   1   3   2      106.26      144.23      7.20 o
   2   3   2       16.53       13.71      4.48 o
   3   3   2     1154.47     1036.49     15.92 o
   4   3   2     1264.31     1186.02     16.87 o
   5   3   2      316.87      298.34      9.06 o
   6   3   2      162.35      135.77      7.50 o
   7   3   2      452.45      513.67     16.88 o
   8   3   2       45.83       62.96     12.05 o
   9   3   2       13.08       28.74     29.13 o
  10   3   2       78.36       87.86     28.44 o
 -11   4   2       24.43       -4.32     25.18 o
 -10   4   2     1222.22     1276.92     60.53 o
  -9   4   2     2009.67     1558.85     38.98 o
  -8   4   2      406.06      420.17     18.95 o
  -7   4   2     1726.98     1630.31     26.42 o
  -6   4   2      113.58      133.04      8.55 o
  -5   4   2     3316.80     3457.98     46.20 o
  -4   4   2    13452.74    13444.71    145.58 o
  -3   4   2     1253.81     1179.70     26.93 o
  -2   4   2     4100.31     4092.05     42.51 o
  -1   4   2      469.30      569.87     11.40 o
   0   4   2     2167.99     2380.47     28.85 o
   1   4   2      278.16      172.41      5.33 o
   2   4   2      249.30      183.78      9.44 o
   3   4   2     4418.79     4522.99     61.68 o
   4   4   2        4.88       19.21      6.59 o
   5   4   2     2218.45     2158.44     27.61 o
   6   4   2      345.94      363.11     11.54 o
   7   4   2       26.45       12.84      7.76 o
   8   4   2     1082.58     1177.73     27.41 o
   9   4   2       60.95       22.29     23.10 o
  10   4   2      617.04      642.39     43.52 o
 -11   5   2       17.25       47.39     18.71 o
 -10   5   2        3.88       19.84     10.12 o
  -9   5   2      551.54      487.68     18.81 o
  -8   5   2      277.87      274.85     13.43 o
  -7   5   2        0.19        8.41      6.14 o
  -6   5   2      843.60      782.31     19.48 o
  -5   5   2       37.09       47.35      7.02 o
  -4   5   2     5366.25     5889.63     68.17 o
  -3   5   2     2696.61     2589.10     38.92 o
  -2   5   2     6833.91     7313.78     72.63 o
  -1   5   2     2256.97     2036.59     36.83 o
   0   5   2      306.07      319.92      8.33 o
   1   5   2      794.43      870.86     12.12 o
   2   5   2        3.08        7.72      5.61 o
   3   5   2     1578.78     1810.70     27.55 o
   4   5   2     1792.39     1642.53     30.68 o
   5   5   2      381.25      368.75     12.26 o
   6   5   2      549.66      580.83     18.18 o
   7   5   2      205.22      214.79     12.73 o
   8   5   2       44.39       78.14     13.08 o
   9   5   2       99.89      110.99     28.88 o
  10   5   2      167.26      180.63     33.69 o
 -10   6   2      797.71      841.42     30.69 o
  -9   6   2      593.36      501.47     17.54 o
  -8   6   2        4.67       11.27      7.33 o
  -7   6   2      476.25      336.04     14.82 o
  -6   6   2      160.13      179.17      8.48 o
  -5   6   2     1111.62     1082.50     18.10 o
  -4   6   2      671.93      568.27     13.09 o
  -3   6   2     7090.96     7746.96     78.13 o
  -2   6   2     7454.12     7109.63     75.67 o
  -1   6   2      516.49      482.50     20.71 o
   0   6   2     1817.23     1412.61     25.04 o
   1   6   2      431.81      480.61      9.28 o
   2   6   2      634.06      732.27     13.91 o
   3   6   2     9373.32     8616.08     87.83 o
   4   6   2      274.01      295.34     13.29 o
   5   6   2     1750.00     1841.35     30.73 o
   6   6   2      650.00      772.95     20.55 o
   7   6   2       33.44       85.67     10.59 o
   8   6   2     1195.41     1180.84     28.51 o
   9   6   2       66.37       76.58     36.46 o
  10   6   2      614.02      673.65     66.55 o
 -10   7   2      124.36       95.16     16.94 o
  -9   7   2      342.97      298.95     19.22 o
  -8   7   2       43.07       82.16      9.50 o
  -7   7   2       20.95       14.28      8.41 o
  -6   7   2       35.67       46.57      8.37 o
  -5   7   2     1061.74     1051.78     22.14 o
  -4   7   2     4921.72     4915.85    152.01 o
  -3   7   2     1940.89     2031.44     26.19 o
  -2   7   2     1069.23     1044.61     17.13 o
  -1   7   2     1416.54     1348.26     25.60 o
   0   7   2     1024.71     1011.90     21.36 o
   1   7   2     1054.11      916.03     15.35 o
   2   7   2     5241.28     5093.87     55.08 o
   3   7   2       34.93       88.91      7.10 o
   4   7   2     1853.35     1875.72     27.79 o
   5   7   2      786.03      900.34     21.68 o
   6   7   2      238.99      308.18     14.24 o
   7   7   2      458.41      428.32     17.41 o
   8   7   2        1.68       30.62     10.70 o
   9   7   2      537.14      510.25     37.12 o
 -10   8   2      422.74      501.21     22.86 o
  -9   8   2      309.19      304.20     15.09 o
  -8   8   2      195.83      127.04     16.67 o
  -7   8   2     1783.00     1493.70     30.85 o
  -6   8   2      137.87      172.61     11.60 o
  -5   8   2     3530.16     3240.66     40.08 o
  -4   8   2        8.74       11.58      5.29 o
  -3   8   2     3281.52     3174.87     37.51 o
  -2   8   2     7506.82     7646.79     86.35 o
  -1   8   2       94.47      116.78      8.90 o
   0   8   2     1098.38     1031.45     22.63 o
   1   8   2      339.71      347.97     10.34 o
   2   8   2     3120.12     2916.97     40.55 o
   3   8   2     2568.67     2643.86     34.40 o
   4   8   2        9.14       33.44      6.86 o
   5   8   2     1659.54     1808.78     28.97 o
   6   8   2      444.69      431.75     16.62 o
   7   8   2      150.83      199.91     14.11 o
   8   8   2      658.58      699.08     23.68 o
   9   8   2       73.82       62.86     15.97 o
 -10   9   2      176.60      216.40     17.63 o
  -9   9   2      160.39      227.67     14.04 o
  -8   9   2      312.49      293.80     16.79 o
  -7   9   2      516.07      387.29     17.11 o
  -6   9   2     2359.70     2720.66     43.30 o
  -5   9   2        8.22       12.50      7.33 o
  -4   9   2     1972.90     2290.02     37.31 o
  -3   9   2     1031.07      787.88     15.39 o
  -2   9   2       42.64       41.09      5.05 o
  -1   9   2     1088.80     1099.88     24.77 o
   0   9   2      280.23      224.58     11.77 o
   1   9   2     5244.95     5356.90     57.76 o
   2   9   2     2639.46     2354.20     35.62 o
   3   9   2      176.23      126.40     10.17 o
   4   9   2      666.77      568.72     15.94 o
   5   9   2      151.09      217.91     14.11 o
   6   9   2       14.30       13.44      7.61 o
   7   9   2      946.19     1045.49     32.73 o
   8   9   2       54.78       50.26     12.43 o
   9   9   2      542.29      555.05     36.26 o
  -9  10   2      236.63      221.92     18.49 o
  -8  10   2      282.37      386.35     18.72 o
  -7  10   2     1531.13     1381.71     39.54 o
  -6  10   2      966.50      889.00     30.31 o
  -5  10   2     1991.24     1977.62     50.37 o
  -4  10   2       17.32        9.54      6.46 o
  -3  10   2       49.30       45.84      6.61 o
  -2  10   2     2606.25     2362.08     33.30 o
  -1  10   2       64.76       62.25      8.97 o
   0  10   2     6571.08     6357.65     89.17 o
   1  10   2     1128.90      908.79     17.43 o
   2  10   2      922.21      804.78     27.69 o
   3  10   2      681.99      618.43     17.96 o
   4  10   2        7.66       17.65      7.93 o
   5  10   2      821.22      694.11     18.87 o
   6  10   2      619.12      688.88     17.92 o
   7  10   2      246.88      267.21     16.33 o
   8  10   2      474.57      459.53     23.69 o
   9  10   2        0.82        7.26     14.54 o
  -9  11   2       29.72        9.28     13.37 o
  -8  11   2      465.43      389.50     22.86 o
  -7  11   2      616.59      651.11     26.53 o
  -6  11   2     3272.31     3516.58     53.12 o
  -5  11   2     2162.62     2438.75     47.10 o
  -4  11   2     1343.13     1416.39     24.45 o
  -3  11   2      407.20      450.44     13.80 o
  -2  11   2        0.55       -1.50      4.99 o
  -1  11   2     2198.53     2120.25     30.96 o
   0  11   2      125.09      128.08     14.92 o
   1  11   2     1550.44     1752.03     30.09 o
   2  11   2     1365.84     1444.26     47.15 o
   3  11   2        1.35        2.03      7.29 o
   4  11   2      343.79      274.63     14.52 o
   5  11   2      120.49      156.54     12.71 o
   6  11   2      195.82      225.10     13.26 o
   7  11   2      485.43      448.18     20.19 o
   8  11   2        0.81       11.36     12.21 o
  -9  12   2       31.84       29.60     14.52 o
  -8  12   2      123.94      140.56     17.19 o
  -7  12   2      408.28      403.13     22.61 o
  -6  12   2      564.60      547.68     29.94 o
  -5  12   2      645.43      512.92     22.56 o
  -4  12   2       47.84       28.25      8.58 o
  -3  12   2       32.15       29.61     19.44 o
  -2  12   2      387.58      406.64     28.68 o
  -1  12   2      259.57      230.00     27.73 o
   0  12   2     4383.57     4121.10     65.74 o
   1  12   2     1626.27     1815.42     40.18 o
   2  12   2      440.59      500.56     24.40 o
   3  12   2      710.34      673.28     20.25 o
   4  12   2       82.61      159.81     12.66 o
   5  12   2      595.93      578.41     20.59 o
   6  12   2      459.33      490.84     18.05 o
   7  12   2       55.77       69.75     15.58 o
   8  12   2      308.58      276.78     20.62 o
  -8  13   2      332.69      308.83     22.17 o
  -7  13   2       81.19       93.93     16.28 o
  -6  13   2     1680.87     1785.84     53.90 o
  -5  13   2      222.74      244.22     32.38 o
  -4  13   2       57.94      118.34     13.69 o
  -3  13   2      906.25      956.35     28.37 o
  -2  13   2      520.96      639.23     23.09 o
  -1  13   2     1217.28     1305.28     32.29 o
   0  13   2      442.44      385.60     23.45 o
   1  13   2      443.29      399.38     13.76 o
   2  13   2      645.40      581.45     18.92 o
   3  13   2      274.69      246.08     14.18 o
   4  13   2      820.08      724.36     28.99 o
   5  13   2      179.37      174.73     14.36 o
   6  13   2      237.18      199.71     17.68 o
   7  13   2      648.23      650.65     28.59 o
   8  13   2        4.67        3.71     13.52 o
  -8  14   2      210.80      247.46     21.54 o
  -7  14   2      819.72      791.61     31.54 o
  -6  14   2        0.86       11.68     12.24 o
  -5  14   2      570.29      627.55     26.65 o
  -4  14   2      121.63      164.73     15.80 o
  -3  14   2      539.45      474.78     54.35 o
  -2  14   2      123.75      166.53     14.79 o
  -1  14   2        0.10       10.17      9.90 o
   0  14   2      637.95      740.29     21.17 o
   1  14   2       58.52       31.74     11.79 o
   2  14   2      524.23      402.49     17.01 o
   3  14   2      756.42      780.15     32.60 o
   4  14   2       54.50       38.79     11.06 o
   5  14   2      149.39      136.95     15.65 o
   6  14   2      109.84      103.64     16.11 o
   7  14   2        0.63       14.45     12.03 o
  -7  15   2      209.61      195.84     44.40 o
  -6  15   2      765.82      706.89     29.56 o
  -5  15   2      153.90      155.31     19.82 o
  -4  15   2      472.96      561.11     25.33 o
  -3  15   2      360.68      378.75     20.37 o
  -2  15   2        1.17       19.83     11.10 o
  -1  15   2     2182.43     2017.15     44.34 o
   0  15   2      123.45      162.87     12.85 o
   1  15   2      276.32      286.76     18.44 o
   2  15   2       47.29       11.47     11.15 o
   3  15   2      249.82      295.93     29.00 o
   4  15   2       99.16      112.69     16.05 o
   5  15   2      410.31      394.10     23.53 o
   6  15   2      291.08      310.60     27.00 o
   7  15   2      391.76      386.05     24.83 o
  -7  16   2       55.24       26.67     30.95 o
  -6  16   2       10.43       16.97     13.55 o
  -5  16   2      120.45       95.20     16.27 o
  -4  16   2      253.94      294.93     27.58 o
  -3  16   2        3.13        6.23     11.71 o
  -2  16   2      434.64      496.52     23.34 o
  -1  16   2       70.78       96.19     14.28 o
   0  16   2       88.80       60.14     11.34 o
   1  16   2       42.19       79.70     14.51 o
   2  16   2      145.87      124.06     16.35 o
   3  16   2       54.81       29.99     18.05 o
   4  16   2       23.06       59.43     15.89 o
   5  16   2       49.64       56.99     18.02 o
   6  16   2        4.76       25.85     17.89 o
  -6  17   2      450.80      447.15     33.16 o
  -5  17   2       94.83      156.42     18.48 o
  -4  17   2      413.84      383.96     23.51 o
  -3  17   2      713.72      693.84     35.96 o
  -2  17   2        9.51       12.05     12.51 o
  -1  17   2      456.30      426.95     24.27 o
   0  17   2      224.81      221.21     18.49 o
   1  17   2       54.34       43.37     20.67 o
   2  17   2      117.46      153.13     38.20 o
   3  17   2       55.78      100.88     17.22 o
   4  17   2      300.03      242.50     23.90 o
   5  17   2       22.86       13.77     16.65 o
  -5  18   2        2.45        9.74     13.94 o
  -4  18   2      191.16      184.03     19.91 o
  -3  18   2        1.22       -3.60     15.92 o
  -2  18   2       67.51      109.63     17.01 o
  -1  18   2      132.48      108.58     16.70 o
   0  18   2        2.54        5.84     14.87 o
   1  18   2      109.06       94.36     28.85 o
   2  18   2       30.83        2.10     21.29 o
   3  18   2      149.94      175.95     20.04 o
   4  18   2        6.12       19.11     17.13 o
  -4  19   2      139.95      154.69     19.76 o
  -3  19   2      368.84      325.11     57.75 o
  -2  19   2        8.88        3.89     17.01 o
  -1  19   2      158.86      159.58     18.96 o
   0  19   2      134.40      103.29     24.14 o
   1  19   2      118.22      175.65     27.78 o
   2  19   2      310.03      260.60     38.83 o
   3  19   2       34.74       23.62     23.19 o
  -2  20   2        0.26       22.10     19.57 o
  -1  20   2        3.79       10.80     14.71 o
   0  20   2        6.02       33.36     27.10 o
   1  20   2        0.48        6.60     21.88 o
   2  20   2        6.66       16.98     22.98 o
 -11   1   3      833.58      668.76     28.13 o
 -10   1   3      455.63      400.52     21.30 o
  -9   1   3      481.26      386.75     19.62 o
  -8   1   3     2377.96     2473.26     51.98 o
  -7   1   3      295.74      292.87     14.20 o
  -6   1   3     7673.33     7523.39     86.94 o
  -5   1   3     4137.19     4244.48     51.27 o
  -4   1   3     1901.48     1925.56     26.37 o
  -3   1   3      377.66      518.47     12.93 o
  -2   1   3       47.40       53.39      7.66 o
  -1   1   3     4004.15     3989.42     86.43 o
   0   1   3     6788.48     6886.20     84.33 o
   1   1   3      384.92      495.40     16.49 o
   2   1   3     1538.01     1575.47     34.05 o
   3   1   3       80.10      102.15      6.62 o
   4   1   3     2559.52     2191.67     25.24 o
   5   1   3     2804.20     2588.03     30.26 o
   6   1   3      759.19      737.71     17.95 o
   7   1   3     4284.02     4278.40     89.80 o
   8   1   3       67.95      100.83     22.27 o
   9   1   3      985.01      980.16     45.83 o
  10   1   3        2.39        5.70     26.94 o
 -11   2   3      214.39      215.06     19.23 o
 -10   2   3      361.41      430.31     22.19 o
  -9   2   3      138.87      134.80     13.91 o
  -8   2   3       22.66       48.04      8.83 o
  -7   2   3      365.78      349.13     13.86 o
  -6   2   3      465.65      505.04     13.71 o
  -5   2   3       44.00       35.42      5.30 o
  -4   2   3     1893.69     1966.48     98.16 o
  -3   2   3     1040.21     1034.47     22.95 o
  -2   2   3     1218.18     1188.34     21.53 o
  -1   2   3     6259.67     6271.84     79.78 o
   0   2   3     1552.23     1669.59     21.17 o
   1   2   3     1538.93     1434.73     21.49 o
   2   2   3       45.85       21.37      6.26 o
   3   2   3      864.77      892.98     18.51 o
   4   2   3        3.10       51.47      5.61 o
   5   2   3      446.15      479.52     11.13 o
   6   2   3      362.01      466.66     15.14 o
   7   2   3      368.53      525.54     54.88 o
   8   2   3        6.83       11.76     20.57 o
   9   2   3        0.18       39.18     25.08 o
  10   2   3        5.84      -19.91     26.30 o
 -11   3   3      547.46      520.80     25.20 o
 -10   3   3      983.15     1001.46     31.32 o
  -9   3   3       13.58        5.38     10.19 o
  -8   3   3     3228.73     3204.86     47.48 o
  -7   3   3       68.62       51.50      7.35 o
  -6   3   3     3263.28     3263.40     40.43 o
  -5   3   3      664.49      528.60     15.92 o
  -4   3   3     1875.32     1920.98     45.94 o
  -3   3   3     8693.68     8527.95    109.88 o
  -2   3   3     1478.99     1565.96     34.80 o
  -1   3   3    11707.35    11097.79    136.73 o
   0   3   3      927.57      896.12     15.26 o
   1   3   3     5418.38     5628.54     60.90 o
   2   3   3     5130.54     4719.32     62.48 o
   3   3   3      226.04      331.10     12.16 o
   4   3   3     3122.48     3168.27     51.53 o
   5   3   3      996.17     1055.89     30.20 o
   6   3   3     1540.94     1422.37     26.04 o
   7   3   3     1184.33     1151.08     29.67 o
   8   3   3        2.84      -26.65     21.44 o
   9   3   3      992.45      978.49     57.79 o
  10   3   3      138.93      119.46     33.63 o
 -11   4   3        3.70        8.20     12.73 o
 -10   4   3      353.56      390.05     21.51 o
  -9   4   3        9.18        8.98      9.28 o
  -8   4   3        9.72       11.96      7.29 o
  -7   4   3       84.05       97.58      9.51 o
  -6   4   3      640.66      660.61     18.45 o
  -5   4   3       22.33        9.63      6.49 o
  -4   4   3      421.84      600.26     22.39 o
  -3   4   3     7605.97     8528.91    110.81 o
  -2   4   3     8569.62     8904.13    113.39 o
  -1   4   3     1881.66     2105.65     26.79 o
   0   4   3     2140.68     2195.18     27.29 o
   1   4   3      617.36      951.20     14.13 o
   2   4   3       39.78       68.89      6.72 o
   3   4   3      205.81      280.01     16.87 o
   4   4   3       87.35      111.27      9.22 o
   5   4   3      571.15      593.45     16.00 o
   6   4   3      605.05      551.87     16.84 o
   7   4   3        0.14       24.05      8.49 o
   8   4   3        7.06       20.95     19.67 o
   9   4   3        6.60       56.61     24.33 o
 -11   5   3      778.90      778.33     62.56 o
 -10   5   3      559.92      555.54     24.79 o
  -9   5   3      729.21      623.24     25.95 o
  -8   5   3      688.36      822.58     20.22 o
  -7   5   3       20.17        5.03      6.30 o
  -6   5   3      954.41      986.08     29.99 o
  -5   5   3     2479.21     2532.59     42.76 o
  -4   5   3      189.85      184.35      9.15 o
  -3   5   3    20785.18    21937.10    267.76 o
  -2   5   3      416.40      498.31     23.99 o
  -1   5   3      217.36      288.04     10.79 o
   0   5   3       54.43       95.59      7.13 o
   1   5   3      339.98      313.66      8.92 o
   2   5   3     4478.60     4534.25     61.74 o
   3   5   3     2756.06     2335.45     37.90 o
   4   5   3     3418.09     3387.42     51.91 o
   5   5   3      729.16      730.37     18.13 o
   6   5   3      966.31      868.78     21.09 o
   7   5   3      634.82      592.32     19.29 o
   8   5   3       21.30       30.20     20.50 o
   9   5   3      889.57      785.88     59.84 o
 -10   6   3       74.11       94.76     11.57 o
  -9   6   3      266.46      277.71     15.51 o
  -8   6   3      216.09      316.69     13.83 o
  -7   6   3      490.13      537.88     18.33 o
  -6   6   3       27.05       27.63      7.82 o
  -5   6   3      985.94     1032.06     24.98 o
  -4   6   3        4.96       49.87      7.60 o
  -3   6   3      101.67      205.45      7.94 o
  -2   6   3     1508.77     1669.39     25.24 o
  -1   6   3      210.43      211.64      8.32 o
   0   6   3     2555.76     2364.50     30.51 o
   1   6   3       80.23       51.18      4.76 o
   2   6   3        0.31       74.17      6.37 o
   3   6   3     2555.27     2976.32     46.07 o
   4   6   3     1897.02     2022.84     53.73 o
   5   6   3      110.25      138.20     11.89 o
   6   6   3      490.09      545.26     20.74 o
   7   6   3       26.53       73.95     10.38 o
   8   6   3      191.83      154.46     32.23 o
   9   6   3      108.87      130.81     28.46 o
 -10   7   3      261.93      202.53     14.51 o
  -9   7   3      525.55      486.55     26.46 o
  -8   7   3      826.33      924.15     22.02 o
  -7   7   3       73.89       48.30      9.69 o
  -6   7   3     1108.01     1185.05     35.53 o
  -5   7   3     1950.59     1847.90     69.23 o
  -4   7   3      107.24       73.47      7.40 o
  -3   7   3     8746.79     8682.26    107.08 o
  -2   7   3       15.66       14.72      4.90 o
  -1   7   3     5972.49     5924.69     76.64 o
   0   7   3      378.56      317.14     12.44 o
   1   7   3        5.86       44.77      5.18 o
   2   7   3     2938.82     2774.89     37.95 o
   3   7   3      800.65     1044.89     21.08 o
   4   7   3     2056.78     2115.63     38.41 o
   5   7   3      773.96      885.21     24.75 o
   6   7   3      465.85      416.62     24.41 o
   7   7   3      621.98      670.04     21.15 o
   8   7   3        1.94        6.04     23.50 o
   9   7   3      429.72      504.49     49.86 o
 -10   8   3      139.14       86.94     12.01 o
  -9   8   3      232.36      256.91     22.41 o
  -8   8   3      322.79      378.25     17.67 o
  -7   8   3      499.31      575.45     20.08 o
  -6   8   3      126.83      200.56     12.25 o
  -5   8   3     3579.64     3337.68     47.40 o
  -4   8   3      625.61      642.43     13.19 o
  -3   8   3        6.78       12.65      5.27 o
  -2   8   3      121.79      173.80      8.80 o
  -1   8   3      118.49      173.79     10.00 o
   0   8   3       17.07       24.53      8.51 o
   1   8   3     2021.16     2111.32     27.27 o
   2   8   3        1.02       33.05      6.09 o
   3   8   3     3857.90     3473.04     47.16 o
   4   8   3     1168.19     1236.40     22.81 o
   5   8   3       28.36      114.22     10.63 o
   6   8   3      283.01      190.52     17.01 o
   7   8   3        0.20       39.57     14.09 o
   8   8   3      875.51      775.48     24.79 o
   9   8   3      100.55      100.72     27.54 o
 -10   9   3      118.25       88.38     16.54 o
  -9   9   3      171.45      190.18     13.63 o
  -8   9   3     1548.71     1617.35     34.59 o
  -7   9   3       80.53       75.91     11.05 o
  -6   9   3       75.73       96.84     24.47 o
  -5   9   3     1034.25      969.70     22.35 o
  -4   9   3     1909.75     1834.77     25.69 o
  -3   9   3     2473.52     2255.78     34.59 o
  -2   9   3      301.50      330.34     15.77 o
  -1   9   3     7013.87     6972.01     95.51 o
   0   9   3     1264.70     1347.92     27.93 o
   1   9   3       41.82       68.07      7.24 o
   2   9   3     2470.67     2275.68     31.16 o
   3   9   3       13.16       55.69      7.64 o
   4   9   3     1923.72     1758.38     30.89 o
   5   9   3     1175.08     1116.15     25.43 o
   6   9   3      109.31      161.10     11.71 o
   7   9   3      748.59      646.15     19.86 o
   8   9   3       11.37       36.35     11.64 o
   9   9   3       99.97      161.03     29.20 o
 -10  10   3       39.94       43.59     15.34 o
  -9  10   3      442.42      478.90     25.30 o
  -8  10   3        4.42        2.57     12.05 o
  -7  10   3     1146.12     1098.04     32.81 o
  -6  10   3      834.16     1013.83     28.27 o
  -5  10   3     1406.44     1524.04     33.58 o
  -4  10   3      685.28      626.22     14.61 o
  -3  10   3       51.39       41.64      7.18 o
  -2  10   3      964.20      975.72     24.56 o
  -1  10   3      188.24      150.04     11.10 o
   0  10   3     2707.15     2570.09     44.28 o
   1  10   3     1801.38     1672.92     29.01 o
   2  10   3      137.84      148.77     10.70 o
   3  10   3     1635.46     1700.50     27.45 o
   4  10   3      119.66      101.92      9.85 o
   5  10   3      683.02      757.84     20.24 o
   6  10   3      486.59      536.35     17.79 o
   7  10   3        5.79       26.07     10.33 o
   8  10   3      438.80      392.72     19.86 o
  -9  11   3      277.21      272.77     38.59 o
  -8  11   3     1256.61     1205.25     41.04 o
  -7  11   3       17.93       11.26     11.82 o
  -6  11   3      748.76      805.79     29.19 o
  -5  11   3      385.00      330.44     18.55 o
  -4  11   3      106.30      122.75      9.60 o
  -3  11   3      210.21      209.14     20.75 o
  -2  11   3      239.07      220.89     13.37 o
  -1  11   3      765.11      790.09     23.23 o
   0  11   3     1575.84     1519.15     32.79 o
   1  11   3      465.26      449.10     15.45 o
   2  11   3      444.66      427.58     15.91 o
   3  11   3        0.23        8.57      7.75 o
   4  11   3      763.76      753.95     23.53 o
   5  11   3     2011.99     1720.31     30.88 o
   6  11   3       21.63       39.01     11.35 o
   7  11   3      652.02      702.93     24.16 o
   8  11   3        0.22       11.59     13.51 o
  -9  12   3       92.78       58.62     24.12 o
  -8  12   3      273.20      265.04     21.29 o
  -7  12   3      470.26      464.09     30.54 o
  -6  12   3        2.84        6.39     11.11 o
  -5  12   3       64.18       62.85     12.56 o
  -4  12   3      672.82      553.51     23.00 o
  -3  12   3      186.99      137.11     11.77 o
  -2  12   3     2065.01     1967.38     39.46 o
  -1  12   3       49.44       43.31      9.59 o
   0  12   3      404.20      426.48     15.96 o
   1  12   3      501.90      495.63     16.58 o
   2  12   3       25.21       29.25      9.80 o
   3  12   3      390.45      434.65     17.21 o
   4  12   3      172.76      244.38     14.93 o
   5  12   3     1308.28     1428.50     40.75 o
   6  12   3      808.56      773.85     50.01 o
   7  12   3       14.39       50.75     13.34 o
   8  12   3      195.26      110.85     16.82 o
  -8  13   3       12.21       -6.15     12.09 o
  -7  13   3       58.81       35.13     21.10 o
  -6  13   3      476.01      386.36     25.75 o
  -5  13   3      293.61      270.55     18.59 o
  -4  13   3      387.22      428.81     21.15 o
  -3  13   3      688.15      590.16     20.65 o
  -2  13   3       79.83       62.37     11.02 o
  -1  13   3       42.69       23.10     10.60 o
   0  13   3      543.55      621.68     19.44 o
   1  13   3      347.37      410.55     16.16 o
   2  13   3      483.51      515.25     24.69 o
   3  13   3       47.47       60.21     10.68 o
   4  13   3      294.26      357.40     17.49 o
   5  13   3      306.53      328.47     17.90 o
   6  13   3       39.32       57.61     12.54 o
   7  13   3      452.16      434.73     25.85 o
  -8  14   3      570.34      583.14     44.77 o
  -7  14   3      910.26      995.13     35.09 o
  -6  14   3      111.19      155.49     17.84 o
  -5  14   3      219.42      230.37     18.41 o
  -4  14   3      146.62      134.40     16.54 o
  -3  14   3       15.26       23.56      8.90 o
  -2  14   3     1297.01     1305.16     48.77 o
  -1  14   3      239.82      264.19     34.30 o
   0  14   3      675.94      741.67     21.81 o
   1  14   3      400.00      375.95     16.27 o
   2  14   3        0.43       10.22     11.97 o
   3  14   3      226.11      272.85     21.27 o
   4  14   3       45.03       55.79     11.91 o
   5  14   3      355.74      295.02     17.95 o
   6  14   3      419.85      405.76     23.59 o
   7  14   3      159.38      132.41     18.03 o
  -7  15   3       93.47       97.35     30.78 o
  -6  15   3      137.12      194.32     21.03 o
  -5  15   3      375.91      356.46     22.19 o
  -4  15   3      105.38      146.57     16.78 o
  -3  15   3      192.43      198.67     26.44 o
  -2  15   3        4.45        6.22     10.79 o
  -1  15   3      586.36      616.01     25.32 o
   0  15   3       12.68       15.17      9.58 o
   1  15   3      466.66      587.58     25.42 o
   2  15   3      516.37      589.21     39.73 o
   3  15   3        4.01       -5.67     11.91 o
   4  15   3        4.56       -4.83     10.80 o
   5  15   3       13.74       20.23     12.81 o
   6  15   3      115.81      133.22     19.35 o
  -7  16   3      306.87      261.66     23.06 o
  -6  16   3      177.73      195.56     19.80 o
  -5  16   3      361.07      426.63     24.81 o
  -4  16   3      608.31      512.28     25.62 o
  -3  16   3      217.30      179.99     17.30 o
  -2  16   3      572.28      530.06     33.28 o
  -1  16   3       90.22      103.94     15.07 o
   0  16   3      613.66      537.57     20.35 o
   1  16   3      565.55      612.67     26.35 o
   2  16   3       27.72       22.12     13.83 o
   3  16   3      771.90      781.41     25.69 o
   4  16   3        0.61       -6.37     11.01 o
   5  16   3      132.86      182.31     23.54 o
   6  16   3       79.27       35.97     18.23 o
  -6  17   3        1.15        4.90     14.48 o
  -5  17   3       77.76       76.66     16.03 o
  -4  17   3        0.91        5.53     12.90 o
  -3  17   3       35.56       13.51     13.35 o
  -2  17   3        3.71       21.22     12.78 o
  -1  17   3       42.55       39.96     26.98 o
   0  17   3       22.33       22.29     11.15 o
   1  17   3        9.97        9.96     13.99 o
   2  17   3       81.41      158.28     24.86 o
   3  17   3       28.30       48.23     22.49 o
   4  17   3       76.69      101.33     17.74 o
   5  17   3       13.20       19.84     17.59 o
  -5  18   3      148.05      136.11     19.11 o
  -4  18   3      252.41      268.21     22.08 o
  -3  18   3        4.31       -5.49     26.06 o
  -2  18   3      206.56      196.61     24.64 o
  -1  18   3        8.68       28.50     14.17 o
   0  18   3      102.38      137.93     27.56 o
   1  18   3      214.26      199.76     27.49 o
   2  18   3       59.51       59.14     23.32 o
   3  18   3      303.21      334.79     32.11 o
   4  18   3      193.36      156.70     28.11 o
  -4  19   3        2.29       -2.35     28.65 o
  -3  19   3       38.03       30.96     17.82 o
  -2  19   3        8.47        9.22     18.15 o
  -1  19   3       67.02       55.50     16.18 o
   0  19   3        2.11       33.78     15.35 o
   1  19   3        4.39      -14.01     21.54 o
   2  19   3        2.58        0.40     21.56 o
   3  19   3        2.19      -13.50     22.30 o
  -2  20   3      300.52      331.36     38.67 o
  -1  20   3       47.65       59.90     20.85 o
   0  20   3       15.53        9.86     21.68 o
   1  20   3       89.77       66.25     25.20 o
 -11   0   4      142.97      237.70     31.22 o
 -10   0   4      277.05      374.18     34.10 o
  -9   0   4     1235.11     1082.36     51.51 o
  -8   0   4       10.19       15.11     13.70 o
  -7   0   4     1389.91     1377.02     34.54 o
  -6   0   4       98.76      105.23     10.51 o
  -5   0   4    11446.19    11449.11    175.66 o
  -4   0   4      335.34      281.97     25.78 o
  -3   0   4     1467.25     1274.23     28.18 o
  -2   0   4     1371.37     1216.18     37.80 o
   0   0   4       32.96       50.68     10.98 o
   1   0   4     6564.10     7247.72    163.18 o
   2   0   4     4220.17     4034.58    101.41 o
   3   0   4     2840.14     3127.63     54.65 o
   4   0   4      921.87      994.70     23.98 o
   5   0   4      582.32      572.72     13.57 o
   6   0   4     4302.05     4480.15    128.33 o
   7   0   4       61.33       75.25     29.22 o
   8   0   4     2734.99     2531.02     96.45 o
   9   0   4       12.15      -47.45     31.64 o
 -11   1   4       34.17       -1.30     14.64 o
 -10   1   4        0.38       -7.26     11.61 o
  -9   1   4       49.82       76.01     14.82 o
  -8   1   4       22.97       26.97      8.30 o
  -7   1   4      124.94      150.38     14.27 o
  -6   1   4       19.70       32.07      5.81 o
  -5   1   4       35.98       47.55      5.69 o
  -4   1   4     1083.80     1099.06     24.19 o
  -3   1   4       61.16       60.95      6.43 o
  -2   1   4       65.02      137.20      9.65 o
  -1   1   4       32.18       76.97      9.82 o
   0   1   4      117.20      115.77      9.67 o
   1   1   4     1228.92      969.96     43.39 o
   2   1   4      202.58      205.54     23.97 o
   3   1   4      143.59      283.51     17.48 o
   4   1   4        2.36       11.57      4.33 o
   5   1   4      134.77      123.86      8.01 o
   6   1   4        9.99      153.87     29.58 o
   7   1   4       74.20       56.63     20.82 o
   8   1   4        0.01      231.06     28.69 o
   9   1   4        0.44      -23.05     22.71 o
 -11   2   4      138.35      234.03     55.13 o
 -10   2   4      155.53      258.67     21.11 o
  -9   2   4      693.53      764.82     39.10 o
  -8   2   4      145.90       86.72     11.56 o
  -7   2   4     4689.45     4453.92     66.81 o
  -6   2   4      256.13      275.64     13.28 o
  -5   2   4     2070.57     2131.87     29.86 o
  -4   2   4     3337.28     3431.44     45.32 o
  -3   2   4      435.98      445.07     15.22 o
  -2   2   4     1378.59     1204.43     31.86 o
  -1   2   4     8012.62     8125.29    125.04 o
   0   2   4     2593.53     2543.87     35.93 o
   1   2   4    10829.61    11468.90    138.87 o
   2   2   4      123.50      204.08     13.64 o
   3   2   4     8787.91     8258.28    261.40 o
   4   2   4      622.52      598.95     13.90 o
   5   2   4     1717.10     1568.00     25.64 o
   6   2   4     3350.77     2972.75     68.79 o
   7   2   4       35.44       19.55     25.92 o
   8   2   4     1563.85     1589.39     77.43 o
   9   2   4       74.00      104.66     28.35 o
 -11   3   4      176.86      184.18     21.12 o
 -10   3   4        0.87       14.82     12.72 o
  -9   3   4      600.16      588.49     27.66 o
  -8   3   4       56.69       61.72     10.20 o
  -7   3   4     1482.54     1399.31     27.50 o
  -6   3   4       14.06       13.94      6.33 o
  -5   3   4       23.07        0.41      6.76 o
  -4   3   4        0.40       12.11      6.63 o
  -3   3   4     1383.00     1355.83     21.05 o
  -2   3   4      217.99      298.86     11.61 o
  -1   3   4       78.74      102.50     11.06 o
   0   3   4     1818.17     1730.28     23.03 o
   1   3   4       36.98      183.40     23.11 o
   2   3   4      450.14      522.34     34.98 o
   3   3   4       40.75      229.27     26.55 o
   4   3   4      152.79      157.09     11.59 o
   5   3   4      950.18      901.65     19.10 o
   6   3   4       12.14       85.31     20.37 o
   7   3   4        0.62        4.51     17.92 o
   8   3   4      174.26      280.07     28.20 o
   9   3   4        5.04       31.50     25.90 o
 -11   4   4      186.15      190.95     38.09 o
 -10   4   4      261.96      334.93     23.55 o
  -9   4   4      725.04      851.88     46.17 o
  -8   4   4      346.89      402.46     16.20 o
  -7   4   4     1946.78     1981.60     34.91 o
  -6   4   4     1666.69     1600.91     33.67 o
  -5   4   4      538.70      521.31     18.17 o
  -4   4   4     2252.02     2234.84     39.00 o
  -3   4   4      431.43      408.57     14.41 o
  -2   4   4     7327.66     6796.03     89.72 o
  -1   4   4       85.31      197.99      7.47 o
   0   4   4     3209.83     3302.80     39.60 o
   1   4   4    12151.23    12731.40    133.42 o
   2   4   4      700.47      954.88     29.09 o
   3   4   4     5745.42     5903.81     79.68 o
   4   4   4     1110.85     1132.25     25.05 o
   5   4   4     2349.55     2289.90     35.01 o
   6   4   4     1480.87     1569.58     28.73 o
   7   4   4      201.30      288.88     25.88 o
   8   4   4      642.65      653.11     38.20 o
   9   4   4      274.82      425.88    115.17 o
 -11   5   4       71.77       61.25     16.88 o
 -10   5   4       11.76        1.13     27.04 o
  -9   5   4       33.41       50.62      9.30 o
  -8   5   4     1401.91     1239.10     25.11 o
  -7   5   4       66.48       95.65     10.37 o
  -6   5   4       65.57       52.61     11.91 o
  -5   5   4      645.18      677.91     20.86 o
  -4   5   4      452.76      435.59     16.34 o
  -3   5   4     1056.96     1033.12     23.66 o
  -2   5   4     5031.33     5033.26     70.00 o
  -1   5   4     2276.37     2169.68     28.67 o
   0   5   4     2865.10     3125.20     34.57 o
   1   5   4       18.16       76.28      4.75 o
   2   5   4      589.70      511.67     16.62 o
   3   5   4      153.38      208.63     11.44 o
   4   5   4      271.86      328.72     19.34 o
   5   5   4      663.21      661.02     21.06 o
   6   5   4        8.36       31.54      8.14 o
   7   5   4      159.88      124.64     23.15 o
   8   5   4      136.20       42.55     23.07 o
   9   5   4        5.33       64.88     27.59 o
 -10   6   4      581.43      639.29     28.70 o
  -9   6   4     1507.75     1402.90     29.56 o
  -8   6   4      442.29      519.43     16.97 o
  -7   6   4      571.91      485.46     18.03 o
  -6   6   4      152.15      139.12     15.49 o
  -5   6   4      191.82      115.81     11.15 o
  -4   6   4     2975.03     2910.21     49.18 o
  -3   6   4       56.28       86.44      8.94 o
  -2   6   4     4967.78     4914.87     69.62 o
  -1   6   4       56.09       83.52      6.23 o
   0   6   4     1383.89     1263.79     19.45 o
   1   6   4     4946.77     4752.47     50.05 o
   2   6   4      895.53     1043.96     18.88 o
   3   6   4     5375.84     5380.13     74.78 o
   4   6   4     1402.04     1314.60     28.63 o
   5   6   4     1425.00     1529.78     50.91 o
   6   6   4      343.51      317.84     14.37 o
   7   6   4       12.68       47.16     19.19 o
   8   6   4      508.06      712.35     39.29 o
   9   6   4      419.04      359.87     35.00 o
 -10   7   4      316.25      357.34     17.49 o
  -9   7   4        0.32       -0.80      8.43 o
  -8   7   4      621.24      509.52     28.55 o
  -7   7   4       10.35       10.25      8.60 o
  -6   7   4     1162.60     1127.83     29.68 o
  -5   7   4      509.26      530.45     22.19 o
  -4   7   4       96.77      188.20     12.67 o
  -3   7   4     1252.34     1109.85     26.24 o
  -2   7   4        6.78       30.45      7.25 o
  -1   7   4       20.04       40.69      7.07 o
   0   7   4     1045.55      948.34     18.46 o
   1   7   4      187.17      166.35      6.94 o
   2   7   4      272.39      215.90     12.73 o
   3   7   4      267.61      398.34     19.07 o
   4   7   4      231.27      306.00     15.11 o
   5   7   4       66.12      119.39     16.85 o
   6   7   4        7.15       36.46      9.36 o
   7   7   4      460.98      493.54     24.51 o
   8   7   4       26.45       60.42     24.17 o
   9   7   4      135.29      105.99     28.81 o
 -10   8   4      483.96      510.63     21.78 o
  -9   8   4     1016.89     1058.65     25.33 o
  -8   8   4        4.99       -7.75      9.20 o
  -7   8   4      668.43      627.04     20.32 o
  -6   8   4      699.04      667.09     19.73 o
  -5   8   4      118.84      120.60     12.02 o
  -4   8   4     5679.20     5711.52     84.54 o
  -3   8   4       19.55        0.30      6.95 o
  -2   8   4     2225.11     2211.70     33.26 o
  -1   8   4     2878.53     2725.87     38.28 o
   0   8   4      489.37      449.75     11.41 o
   1   8   4     2879.94     2446.36     30.92 o
   2   8   4       15.71       40.65     13.01 o
   3   8   4     5974.73     5479.69     68.61 o
   4   8   4     1057.96     1134.44     24.67 o
   5   8   4      783.27      769.43     24.85 o
   6   8   4      324.59      429.65     21.56 o
   7   8   4        0.38       25.21     10.15 o
   8   8   4      480.96      521.43     36.37 o
 -10   9   4      336.48      305.37     18.57 o
  -9   9   4        4.27       19.69     12.71 o
  -8   9   4      467.80      485.27     34.51 o
  -7   9   4       65.39       63.04     12.23 o
  -6   9   4      607.74      483.41     20.76 o
  -5   9   4     1942.81     2014.94     42.04 o
  -4   9   4      274.62      215.33     14.43 o
  -3   9   4     1181.87     1242.02     23.69 o
  -2   9   4      135.64      172.96      9.61 o
  -1   9   4       58.87       73.81     10.11 o
   0   9   4      513.40      499.50     13.21 o
   1   9   4      109.15      100.50      7.11 o
   2   9   4     2905.53     3150.34     53.93 o
   3   9   4      134.07      172.91     11.44 o
   4   9   4      496.31      507.44     23.42 o
   5   9   4       52.05       73.23     10.55 o
   6   9   4       63.75      115.97     12.84 o
   7   9   4      429.36      312.60     15.71 o
   8   9   4      120.31       90.40     25.62 o
  -9  10   4      283.24      269.78     21.13 o
  -8  10   4      116.80      112.95     15.55 o
  -7  10   4     1580.28     1585.54     48.89 o
  -6  10   4      857.62      758.54     27.20 o
  -5  10   4      810.83      769.05     26.38 o
  -4  10   4     1581.26     1509.37     35.56 o
  -3  10   4      114.95       89.93      8.40 o
  -2  10   4      963.61     1111.08     23.04 o
  -1  10   4     4872.29     4696.75     85.19 o
   0  10   4       23.79       14.00      8.36 o
   1  10   4      974.67     1071.76     22.45 o
   2  10   4        4.02       52.91      9.35 o
   3  10   4     1079.24     1220.37     23.35 o
   4  10   4      390.37      390.98     21.21 o
   5  10   4      352.25      304.84     15.80 o
   6  10   4      641.30      726.60     23.63 o
   7  10   4        0.10       14.13     10.16 o
   8  10   4      155.18      159.95     28.67 o
  -9  11   4       60.23       84.00     16.12 o
  -8  11   4      244.52      312.16     28.99 o
  -7  11   4       15.82       20.56     12.30 o
  -6  11   4      584.96      600.37     25.34 o
  -5  11   4      406.47      463.38     27.70 o
  -4  11   4       13.24       19.47     13.57 o
  -3  11   4     1791.24     1870.47     35.53 o
  -2  11   4      365.73      393.34     18.50 o
  -1  11   4      334.38      344.60     13.60 o
   0  11   4      954.46      916.11     35.46 o
   1  11   4       91.66      132.67     10.36 o
   2  11   4     1939.15     1781.70     39.18 o
   3  11   4      167.34      174.95     16.47 o
   4  11   4      302.81      277.05     14.91 o
   5  11   4       76.97       37.56     10.80 o
   6  11   4      150.55      155.09     14.57 o
   7  11   4      303.71      278.34     15.98 o
  -9  12   4      457.29      539.96     32.85 o
  -8  12   4       46.66       78.66     20.03 o
  -7  12   4      605.42      606.43     27.34 o
  -6  12   4      846.22      797.70     34.76 o
  -5  12   4     1361.40     1274.48     35.08 o
  -4  12   4        4.26        4.57      9.96 o
  -3  12   4        0.75        9.08      7.37 o
  -2  12   4      864.08      800.72     21.39 o
  -1  12   4      558.12      608.71     65.52 o
   0  12   4       32.08       20.97     12.95 o
   1  12   4      902.26      775.54     36.85 o
   2  12   4       41.57       44.33     12.23 o
   3  12   4       45.50       24.61     17.32 o
   4  12   4       75.33      117.63     12.55 o
   5  12   4      203.49      205.77     15.23 o
   6  12   4      552.62      433.32     20.51 o
   7  12   4        8.94       26.52     12.53 o
  -8  13   4       67.51       31.03     29.65 o
  -7  13   4       50.51       65.55     22.23 o
  -6  13   4      140.14      164.40     17.37 o
  -5  13   4      216.55      256.38     19.21 o
  -4  13   4      110.66      104.80     14.63 o
  -3  13   4      291.09      290.21     14.28 o
  -2  13   4       71.88      103.20     10.47 o
  -1  13   4     1022.76      989.77     28.22 o
   0  13   4      547.92      550.75     18.64 o
   1  13   4      170.51      156.50     11.93 o
   2  13   4      494.40      473.76     22.29 o
   3  13   4       24.49       -2.36     13.98 o
   4  13   4      266.11      244.01     16.04 o
   5  13   4      385.36      408.68     22.37 o
   6  13   4       87.51       60.20     15.56 o
   7  13   4      154.02      193.25     19.35 o
  -8  14   4      171.56      154.25     19.31 o
  -7  14   4      109.40      132.95     18.05 o
  -6  14   4      319.11      422.16     24.16 o
  -5  14   4       19.39        7.99     13.64 o
  -4  14   4      466.49      498.72     23.80 o
  -3  14   4       68.19       72.11     15.95 o
  -2  14   4       76.92       98.14     12.66 o
  -1  14   4      490.29      426.38     31.39 o
   0  14   4      370.84      351.86     16.13 o
   1  14   4      689.34      784.13     22.60 o
   2  14   4        6.01       15.37     12.82 o
   3  14   4      210.12      127.30     16.24 o
   4  14   4        1.94       33.81     11.69 o
   5  14   4       32.03       33.18     25.10 o
   6  14   4      157.29      189.90     20.88 o
  -7  15   4       68.21       53.48     16.15 o
  -6  15   4       82.68       91.99     17.24 o
  -5  15   4      450.96      526.85     26.28 o
  -4  15   4       49.47       43.05     13.86 o
  -3  15   4      340.22      397.57     22.22 o
  -2  15   4       30.90       67.90     10.99 o
  -1  15   4      347.24      291.74     18.42 o
   0  15   4      970.48      951.70     25.15 o
   1  15   4      119.94      159.88     13.50 o
   2  15   4      692.85      695.11     28.26 o
   3  15   4       52.91       17.71     16.25 o
   4  15   4     1235.05     1269.18     38.16 o
   5  15   4      194.99      169.47     16.83 o
   6  15   4       27.83       23.93     17.56 o
  -7  16   4       28.21       30.62     15.29 o
  -6  16   4        1.65       -6.88     15.32 o
  -5  16   4       13.23       45.53     14.97 o
  -4  16   4      238.64      292.80     21.59 o
  -3  16   4       82.50      106.78     16.18 o
  -2  16   4       26.29       42.53     10.98 o
  -1  16   4        4.83       32.70     12.25 o
   0  16   4      118.22      137.79     13.47 o
   1  16   4      229.82      162.12     14.33 o
   2  16   4       30.06       49.45     15.21 o
   3  16   4       95.66      120.23     23.12 o
   4  16   4        0.16       21.49     15.86 o
   5  16   4       47.29       39.95     14.12 o
  -6  17   4       91.72      114.13     18.96 o
  -5  17   4      284.02      261.40     22.25 o
  -4  17   4      173.36      186.31     19.64 o
  -3  17   4      331.08      281.11     21.40 o
  -2  17   4       50.69       47.58     14.26 o
  -1  17   4      389.81      490.67     20.87 o
   0  17   4      392.94      322.37     18.41 o
   1  17   4       46.95       56.23     15.84 o
   2  17   4      580.99      636.29     28.97 o
   3  17   4       23.82       -7.54     15.06 o
   4  17   4      156.54      128.37     25.49 o
  -5  18   4        1.47       10.80     14.87 o
  -4  18   4       29.93       51.62     16.47 o
  -3  18   4       12.91       24.41     26.22 o
  -2  18   4        3.16        6.46     13.86 o
  -1  18   4       40.84       63.17     13.47 o
   0  18   4       95.47      107.16     14.48 o
   1  18   4        0.57       -7.60     19.66 o
   2  18   4        1.88       -5.24     23.91 o
   3  18   4        4.42       12.13     21.59 o
  -3  19   4      288.94      313.69     23.98 o
  -2  19   4       23.07        2.30     14.31 o
  -1  19   4      179.97      234.67     37.96 o
   0  19   4       47.81       57.11     21.16 o
   1  19   4       35.86       40.96     22.15 o
   2  19   4      240.22      241.57     30.34 o
 -11   1   5      230.94      273.90     23.94 o
 -10   1   5      248.20      154.38     18.43 o
  -9   1   5       15.55       28.91     12.19 o
  -8   1   5     1841.77     1818.03     46.95 o
  -7   1   5     1430.34     1319.26     29.15 o
  -6   1   5     2455.10     2297.76     42.77 o
  -5   1   5     2347.69     2219.06     32.12 o
  -4   1   5     1656.60     1524.92     24.24 o
  -3   1   5     6117.38     5914.24     79.30 o
  -2   1   5     1004.55     1011.42     25.72 o
  -1   1   5    10068.49    10129.22    207.78 o
   0   1   5    21281.33    21841.10    258.88 o
   1   1   5     1680.45     1801.89     59.93 o
   2   1   5     7490.21     7365.48    121.98 o
   3   1   5       68.32       94.26     13.26 o
   4   1   5     1324.05     1202.52     25.28 o
   5   1   5     3634.70     3442.08     74.49 o
   6   1   5       16.41       38.75     18.51 o
   7   1   5     1423.40     1385.99     60.68 o
   8   1   5      326.06      504.77     73.39 o
   9   1   5      306.12      272.69     37.44 o
 -11   2   5       15.00        0.00     14.39 o
 -10   2   5      172.34      154.30     30.18 o
  -9   2   5      170.95      144.66     17.34 o
  -8   2   5      440.86      391.52     32.47 o
  -7   2   5        3.31        2.00      7.69 o
  -6   2   5     1073.45     1043.99     31.46 o
  -5   2   5       52.67       98.44      7.08 o
  -4   2   5      263.36      269.83     19.60 o
  -3   2   5       88.75      119.75      8.32 o
  -2   2   5      485.28      493.13     18.30 o
  -1   2   5      142.54      199.17     12.09 o
   0   2   5      216.48      430.99     18.47 o
   1   2   5      967.99      949.00     18.46 o
   2   2   5       19.79      229.45     15.30 o
   3   2   5       49.01       66.82     12.59 o
   4   2   5       54.82      136.16     17.32 o
   5   2   5       57.38      239.55     29.96 o
   6   2   5       32.84       36.17     17.72 o
   7   2   5      154.56      238.12     58.14 o
   8   2   5      103.29       76.54     37.02 o
   9   2   5       64.28       82.00     28.90 o
 -11   3   5      257.83      219.61     22.49 o
 -10   3   5      600.18      538.26     31.99 o
  -9   3   5        7.24       15.68     11.82 o
  -8   3   5      332.88      298.71     20.71 o
  -7   3   5      133.26      190.17     13.16 o
  -6   3   5      660.61      608.17     26.57 o
  -5   3   5     3107.54     2912.72     48.89 o
  -4   3   5      132.76      193.30      8.37 o
  -3   3   5     7601.68     7460.24    101.46 o
  -2   3   5     4518.98     4963.94     68.88 o
  -1   3   5     3257.83     3196.80     46.06 o
   0   3   5     6979.32     7209.06     91.19 o
   1   3   5     1354.16     1263.37     22.15 o
   2   3   5     8020.71     8741.02    144.15 o
   3   3   5     2325.59     2005.01     46.95 o
   4   3   5     2269.07     2311.04     54.41 o
   5   3   5     2905.88     2840.63     60.75 o
   6   3   5      286.66      243.53     24.50 o
   7   3   5     2103.34     1947.94     58.98 o
   8   3   5       49.77        9.60     22.90 o
   9   3   5      114.86      120.69     30.58 o
 -11   4   5       22.83        0.95     14.15 o
 -10   4   5       85.97       60.72     15.89 o
  -9   4   5      152.45      159.74     17.94 o
  -8   4   5       40.28       51.16     10.46 o
  -7   4   5      217.32      253.74     19.30 o
  -6   4   5       60.32       47.45      9.76 o
  -5   4   5      476.90      532.86     19.54 o
  -4   4   5       97.19      107.75     10.15 o
  -3   4   5     1282.34     1328.68     27.82 o
  -2   4   5      230.89      295.14     14.65 o
  -1   4   5     6793.28     6397.35     72.77 o
   0   4   5      286.49      361.04      9.39 o
   1   4   5      376.31      487.28     12.94 o
   2   4   5      291.26      395.44     52.91 o
   3   4   5       45.86       88.48     13.48 o
   4   4   5      545.86      684.93     56.24 o
   5   4   5       95.75      168.72     14.67 o
   6   4   5      231.91      223.62     24.99 o
   7   4   5      272.85      374.43     28.94 o
   8   4   5       11.23       54.49     24.28 o
   9   4   5       52.47        3.45     26.30 o
 -10   5   5     1011.86     1068.53     39.57 o
  -9   5   5       29.91       21.14     10.74 o
  -8   5   5     1642.15     1556.97     32.01 o
  -7   5   5      128.77      156.24     29.20 o
  -6   5   5      963.61      901.88     26.05 o
  -5   5   5     3071.68     3075.11     52.38 o
  -4   5   5      248.33      223.25     21.66 o
  -3   5   5     4467.30     4053.82     61.02 o
  -2   5   5     4478.08     4533.72     65.28 o
  -1   5   5     6715.52     6140.54     70.44 o
   0   5   5      770.49      699.65     13.04 o
   1   5   5      933.84     1001.25     16.51 o
   2   5   5     5697.16     5042.75     88.95 o
   3   5   5     1526.89     1698.38     73.16 o
   4   5   5     1713.99     1732.54     88.48 o
   5   5   5     1213.56     1269.05     30.24 o
   6   5   5      427.48      355.08     27.97 o
   7   5   5      897.00      915.00     42.33 o
   8   5   5        7.19       14.26     24.21 o
 -10   6   5       78.52       84.22     19.40 o
  -9   6   5      584.58      604.13     21.67 o
  -8   6   5      332.83      350.58     16.73 o
  -7   6   5      252.08      285.64     44.56 o
  -6   6   5      274.49      260.41     16.18 o
  -5   6   5        1.13        8.13      9.31 o
  -4   6   5      409.81      452.35     17.90 o
  -3   6   5      214.31      320.72     15.32 o
  -2   6   5       90.86      143.47      7.34 o
  -1   6   5      474.12      560.97     12.89 o
   0   6   5       17.57       12.31      4.51 o
   1   6   5      332.96      401.43     10.12 o
   2   6   5       83.53      191.73      7.23 o
   3   6   5        2.97       10.84     11.82 o
   4   6   5      274.33      292.67     21.51 o
   5   6   5       83.78      129.80     12.48 o
   6   6   5       33.25       60.92     38.56 o
   7   6   5       52.10       26.65     21.93 o
   8   6   5        3.31        0.21     23.29 o
 -10   7   5      545.69      557.88     27.32 o
  -9   7   5      248.79      221.28     15.54 o
  -8   7   5     1005.01      898.04     29.86 o
  -7   7   5       69.82      114.36     13.66 o
  -6   7   5      243.02      277.07     16.50 o
  -5   7   5     2895.54     2909.63     61.46 o
  -4   7   5      384.63      508.27     28.05 o
  -3   7   5     4833.00     4689.96     70.53 o
  -2   7   5      239.57      293.09     12.14 o
  -1   7   5     1345.31     1649.19     24.58 o
   0   7   5     1660.36     1604.57     22.23 o
   1   7   5      178.50      252.85      8.60 o
   2   7   5     2376.27     2873.33     47.35 o
   3   7   5      310.03      234.59     41.55 o
   4   7   5     1996.53     1797.51     47.35 o
   5   7   5      425.26      373.45     18.26 o
   6   7   5      106.09      170.00     12.87 o
   7   7   5      299.52      314.53     32.09 o
   8   7   5        9.68       36.08     24.95 o
 -10   8   5        5.96       14.16     11.01 o
  -9   8   5      566.44      619.08     22.94 o
  -8   8   5       70.68       74.41     13.25 o
  -7   8   5      362.57      411.91     41.84 o
  -6   8   5      445.85      485.99     21.97 o
  -5   8   5      146.08      205.58     21.02 o
  -4   8   5     1378.62     1333.49     31.94 o
  -3   8   5      430.94      525.41     19.31 o
  -2   8   5      868.74      893.09     23.50 o
  -1   8   5       89.58      105.52      9.66 o
   0   8   5      440.09      497.58     11.94 o
   1   8   5     1105.88     1006.55     24.68 o
   2   8   5      304.08      283.10      9.22 o
   3   8   5        3.05       14.38     10.97 o
   4   8   5       12.98       77.26     13.60 o
   5   8   5       43.74       80.11     12.19 o
   6   8   5       25.93       67.03     22.74 o
   7   8   5        4.15       19.66     25.25 o
   8   8   5       33.25       75.01     26.28 o
 -10   9   5      136.48      143.27     17.10 o
  -9   9   5       10.60       35.58     13.60 o
  -8   9   5      516.73      551.99     52.46 o
  -7   9   5     1156.74     1236.93     35.43 o
  -6   9   5      190.68      154.60     14.95 o
  -5   9   5      226.89      333.33     31.11 o
  -4   9   5      440.23      402.38     18.87 o
  -3   9   5     1444.85     1407.39     34.17 o
  -2   9   5      957.45      883.31     25.18 o
  -1   9   5      442.24      416.15     25.15 o
   0   9   5     3241.29     3423.55     40.15 o
   1   9   5        3.63       31.39      5.72 o
   2   9   5      613.23      481.52     12.33 o
   3   9   5        1.93       29.90     11.37 o
   4   9   5      855.18      878.74     37.72 o
   5   9   5      533.73      565.56     24.31 o
   6   9   5        0.83       28.80     11.01 o
   7   9   5      367.99      384.80     32.37 o
   8   9   5        1.62       24.65     24.54 o
  -9  10   5       79.49       69.41     15.89 o
  -8  10   5        3.35       11.21     11.57 o
  -7  10   5      141.30      215.80     18.27 o
  -6  10   5      713.72      634.87     25.43 o
  -5  10   5        2.13        6.73      9.61 o
  -4  10   5     1761.35     1534.83     41.19 o
  -3  10   5      190.51      220.89     15.15 o
  -2  10   5      365.78      382.02     17.26 o
  -1  10   5      600.21      623.30     20.66 o
   0  10   5       15.63       29.18      7.07 o
   1  10   5     1616.68     1404.00     38.55 o
   2  10   5      658.99      647.38     20.46 o
   3  10   5      740.64      890.15     27.46 o
   4  10   5       36.53       54.28     15.35 o
   5  10   5       60.86       33.07     10.82 o
   6  10   5      238.15      252.61     16.92 o
   7  10   5       29.89       31.07     18.12 o
  -9  11   5       32.62        1.87     13.22 o
  -8  11   5      587.14      648.04     28.61 o
  -7  11   5     1080.14     1149.54     42.82 o
  -6  11   5       29.41       60.76     13.79 o
  -5  11   5      886.05      837.58     29.07 o
  -4  11   5      415.33      431.20     20.82 o
  -3  11   5      832.21      826.48     26.66 o
  -2  11   5      258.01      302.77     16.48 o
  -1  11   5      499.61      478.35     22.55 o
   0  11   5      501.53      485.42     18.21 o
   1  11   5      101.41      105.88      9.40 o
   2  11   5      375.13      443.80     28.52 o
   3  11   5       48.93       79.87     14.11 o
   4  11   5       37.49       47.29     14.45 o
   5  11   5       97.53      171.40     15.01 o
   6  11   5       15.58       24.14     12.03 o
   7  11   5      184.92      149.58     21.50 o
  -9  12   5      503.48      574.25     73.13 o
  -8  12   5       22.47       -3.27     13.22 o
  -7  12   5      879.56      863.52     31.99 o
  -6  12   5      312.72      311.22     20.98 o
  -5  12   5      279.10      291.53     20.96 o
  -4  12   5      106.60      121.23     18.21 o
  -3  12   5      246.25      244.23     16.83 o
  -2  12   5      344.36      375.93     15.56 o
  -1  12   5     1654.18     1715.59     31.77 o
   0  12   5      495.45      536.41     15.94 o
   1  12   5     1288.32     1120.38     22.18 o
   2  12   5        0.30       -1.30     14.98 o
   3  12   5      725.12      669.56     42.08 o
   4  12   5      152.74      177.62     23.18 o
   5  12   5        7.12      -20.55     18.55 o
   6  12   5      371.73      324.19     22.06 o
   7  12   5        5.51       -4.32     24.65 o
  -8  13   5      340.23      343.05     27.89 o
  -7  13   5      184.32      156.59     20.56 o
  -6  13   5      182.54      195.25     18.59 o
  -5  13   5      324.77      362.26     21.86 o
  -4  13   5      101.51       82.65     14.16 o
  -3  13   5      257.82      337.01     28.10 o
  -2  13   5      833.59      821.81     22.53 o
  -1  13   5      140.74      127.84     11.38 o
   0  13   5      501.13      515.45     16.31 o
   1  13   5       34.15       75.61      9.11 o
   2  13   5      169.15      186.42     22.06 o
   3  13   5       10.76       24.80     18.28 o
   4  13   5        2.15       14.81     18.52 o
   5  13   5        8.25       11.11     19.57 o
   6  13   5        3.17       12.71     14.08 o
  -8  14   5        9.80       -8.47     14.64 o
  -7  14   5      277.19      240.61     21.78 o
  -6  14   5      226.40      180.21     18.96 o
  -5  14   5      210.10      205.47     19.18 o
  -4  14   5      821.70      768.66     29.12 o
  -3  14   5       92.62       70.87     13.90 o
  -2  14   5      943.11      860.73     23.75 o
  -1  14   5      456.88      437.04     17.50 o
   0  14   5       29.54       26.11      8.34 o
   1  14   5     1335.38     1465.93     32.25 o
   2  14   5       42.66       57.40     15.05 o
   3  14   5      416.85      308.66     26.60 o
   4  14   5      477.66      431.51     32.04 o
   5  14   5      142.94      139.10     25.48 o
   6  14   5      206.59      179.35     34.58 o
  -7  15   5        1.48       24.40     15.60 o
  -6  15   5       37.79       37.63     15.28 o
  -5  15   5      276.83      324.04     22.69 o
  -4  15   5      195.70      139.33     17.66 o
  -3  15   5      199.17      174.63     17.35 o
  -2  15   5       27.81       28.30     10.03 o
  -1  15   5        1.08        8.17      9.49 o
   0  15   5      146.65      134.89     11.51 o
   1  15   5        8.44       37.03     10.70 o
   2  15   5       97.67      114.49     21.80 o
   3  15   5       51.93       66.73     21.03 o
   4  15   5      138.53      194.97     49.92 o
   5  15   5        5.80       27.48     25.71 o
  -6  16   5       63.94       27.55     15.49 o
  -5  16   5        8.87        7.98     13.93 o
  -4  16   5      688.43      753.89     57.47 o
  -3  16   5       96.57       39.61     14.21 o
  -2  16   5      329.67      373.47     39.91 o
  -1  16   5      642.37      647.90     20.36 o
   0  16   5       74.06       91.94     11.40 o
   1  16   5      765.52      706.80     24.43 o
   2  16   5       40.88       23.65     15.72 o
   3  16   5      583.43      476.81     32.90 o
   4  16   5      446.51      389.28     60.96 o
  -5  17   5      107.14       79.59     17.19 o
  -4  17   5      143.78      169.26     19.85 o
  -3  17   5       41.92       58.41     15.67 o
  -2  17   5        1.57        5.92     13.60 o
  -1  17   5      134.74      151.21     15.31 o
   0  17   5        0.69       20.56     10.08 o
   1  17   5       24.74       29.59     15.77 o
   2  17   5       37.72       28.97     20.56 o
   3  17   5       61.79       78.94     18.63 o
  -4  18   5      190.69      141.56     19.54 o
  -3  18   5        7.35        6.65     14.45 o
  -2  18   5      382.71      354.60     55.92 o
  -1  18   5      181.46      198.79     20.52 o
   0  18   5      168.92      186.84     14.09 o
   1  18   5      332.95      279.38     23.57 o
   2  18   5        2.16       -9.06     16.85 o
  -2  19   5        9.66        6.29     24.24 o
  -1  19   5       38.14       38.62     13.66 o
   0  19   5        1.19        0.46     12.20 o
 -11   0   6      161.09      186.48     31.09 o
 -10   0   6       90.78       76.46     22.99 o
  -9   0   6     1363.03     1556.25     65.20 o
  -8   0   6     2061.95     2217.14     77.09 o
  -7   0   6     1216.34     1189.53     51.72 o
  -6   0   6     5864.50     5817.67    137.88 o
  -5   0   6     1455.66     1404.98     35.25 o
  -4   0   6    11419.65    11797.49    182.74 o
  -3   0   6     1852.20     1813.53     39.07 o
  -1   0   6     2859.19     2937.74     78.59 o
   0   0   6     1048.89     1118.44     41.77 o
   1   0   6     6344.47     6462.55    154.38 o
   2   0   6      162.80      177.91     22.11 o
   3   0   6     6106.53     6312.26    158.94 o
   4   0   6      281.99      371.11     35.04 o
   5   0   6      217.33       88.52     29.42 o
   6   0   6      253.39      145.24     31.02 o
   7   0   6      208.23      172.74     39.07 o
   8   0   6       84.47       34.19     36.75 o
 -11   1   6       92.34      138.66     24.24 o
 -10   1   6       74.44       57.71     15.34 o
  -9   1   6        0.24       -2.02     11.91 o
  -8   1   6       46.56       26.51     13.76 o
  -7   1   6       24.95       38.02     12.00 o
  -6   1   6      769.88      867.24     19.32 o
  -5   1   6      202.08      232.26     13.63 o
  -4   1   6      224.02      314.29     11.84 o
  -3   1   6     1259.65     1239.43     25.18 o
  -2   1   6      585.00      704.85     51.05 o
  -1   1   6       10.67       37.01      9.89 o
   0   1   6      478.45      468.18     14.50 o
   1   1   6      172.88      298.73     11.75 o
   2   1   6       10.34       24.01      5.82 o
   3   1   6        0.10      175.97     17.76 o
   4   1   6      138.87      125.91     18.93 o
   5   1   6       91.97      104.87     19.65 o
   6   1   6        0.91       -3.19     19.08 o
   7   1   6        5.73        5.19     38.81 o
   8   1   6       20.72       43.55     26.06 o
 -11   2   6      291.40      252.29     23.74 o
 -10   2   6      197.32      195.84     20.70 o
  -9   2   6      962.94      968.14     36.36 o
  -8   2   6      232.81      185.01     18.17 o
  -7   2   6      292.80      211.79     13.97 o
  -6   2   6     4636.43     4578.75     71.41 o
  -5   2   6      545.56      484.25     14.51 o
  -4   2   6     5695.70     5601.53     89.48 o
  -3   2   6      625.26      600.86     30.62 o
  -2   2   6     4749.94     4308.76     75.52 o
  -1   2   6     3121.92     2998.25     53.22 o
   0   2   6      267.63      279.71     11.43 o
   1   2   6     6065.80     5758.13     76.20 o
   2   2   6      497.38      603.98     24.62 o
   3   2   6     2301.07     2127.58     52.50 o
   4   2   6     1248.43     1512.28     44.67 o
   5   2   6      116.99      247.62     24.23 o
   6   2   6      393.00      475.94     64.88 o
   7   2   6      163.91      138.00     26.32 o
   8   2   6      206.33      226.03     31.54 o
 -11   3   6       13.57       19.22     15.24 o
 -10   3   6      241.30      227.99     24.30 o
  -9   3   6       23.19       -1.21     11.73 o
  -8   3   6      127.59      147.13     19.59 o
  -7   3   6       28.37       18.26     10.97 o
  -6   3   6      127.98      132.15     12.25 o
  -5   3   6      713.08      632.45     17.31 o
  -4   3   6      255.71      305.51     13.16 o
  -3   3   6     1497.00     1449.00     35.83 o
  -2   3   6     1846.88     1730.38     38.83 o
  -1   3   6      250.94      269.70     14.72 o
   0   3   6       22.74       38.49      6.54 o
   1   3   6       19.19      109.00     11.65 o
   2   3   6       15.40       56.61     12.31 o
   3   3   6      249.97      165.67     16.96 o
   4   3   6      579.96      697.92     64.99 o
   5   3   6      463.17      358.76     26.72 o
   6   3   6       69.70       72.95     22.12 o
   7   3   6       17.50       28.48     22.97 o
   8   3   6       36.30       23.19     25.70 o
 -10   4   6        8.63        1.39     13.04 o
  -9   4   6      765.11      754.59     32.77 o
  -8   4   6      196.77      215.76     15.15 o
  -7   4   6     3321.41     3225.66     55.81 o
  -6   4   6      720.28      772.82     30.25 o
  -5   4   6       57.28       71.88     11.95 o
  -4   4   6     3377.57     3218.35     43.76 o
  -3   4   6      253.10      293.03     14.64 o
  -2   4   6     3470.63     3611.73     66.92 o
  -1   4   6     5726.59     5106.13     70.08 o
   0   4   6      867.53      770.15     18.10 o
   1   4   6     3065.96     2999.89     44.09 o
   2   4   6     1215.51     1169.45     51.55 o
   3   4   6      876.72      875.83     62.96 o
   4   4   6     1594.23     1211.69     39.67 o
   5   4   6      312.84      341.81     51.74 o
   6   4   6      640.66      753.65     37.50 o
   7   4   6        9.73       21.32     24.76 o
   8   4   6      219.80      219.48     31.33 o
 -10   5   6       12.08       14.74     17.64 o
  -9   5   6       34.27       38.32     14.58 o
  -8   5   6       15.54       36.06     11.20 o
  -7   5   6      329.99      330.43     27.10 o
  -6   5   6        0.51        0.18      9.90 o
  -5   5   6       46.77       84.46     11.19 o
  -4   5   6       15.50       49.61      9.62 o
  -3   5   6      436.97      513.97     18.12 o
  -2   5   6      136.95      173.43     12.28 o
  -1   5   6        0.69       41.83      6.07 o
   0   5   6      316.41      354.91     11.80 o
   1   5   6      363.34      380.51     12.74 o
   2   5   6       87.43       82.58     13.83 o
   3   5   6      163.52      272.49     19.89 o
   4   5   6      240.70      415.59     32.67 o
   5   5   6      331.37      387.95     48.55 o
   6   5   6       27.68       58.46     36.64 o
   7   5   6        2.13      -15.72     21.64 o
   8   5   6       19.36       23.24     25.69 o
 -10   6   6       66.06       35.80     19.25 o
  -9   6   6      987.87     1026.14     38.59 o
  -8   6   6       23.85       21.23     14.14 o
  -7   6   6      873.97      999.12     39.89 o
  -6   6   6     2067.61     2034.59     50.07 o
  -5   6   6        0.54       -5.99      8.38 o
  -4   6   6     5434.02     5383.93     80.45 o
  -3   6   6      702.06      739.10     21.98 o
  -2   6   6     4280.35     4462.83     55.50 o
  -1   6   6      420.12      438.05     12.52 o
   0   6   6      482.88      505.21     14.38 o
   1   6   6     1768.75     1644.77     22.79 o
   2   6   6      657.04      531.70     48.20 o
   3   6   6      955.93      836.12     36.55 o
   4   6   6     1025.31     1262.47     41.12 o
   5   6   6      685.64      634.53     32.87 o
   6   6   6      723.18      569.04     34.49 o
   7   6   6        4.97      -18.46     31.41 o
   8   6   6       48.33       77.85     28.04 o
 -10   7   6       30.38       12.82     15.14 o
  -9   7   6       13.66       19.77     10.42 o
  -8   7   6      270.81      243.15     18.46 o
  -7   7   6      358.15      309.20     19.21 o
  -6   7   6       85.08       89.57     14.81 o
  -5   7   6     1962.29     2069.41     49.17 o
  -4   7   6      864.13      906.55     26.00 o
  -3   7   6      248.90      259.71     22.53 o
  -2   7   6      464.18      506.84     13.36 o
  -1   7   6     1597.79     1313.69     26.11 o
   0   7   6      367.02      426.66     11.50 o
   1   7   6        2.82       33.25      5.34 o
   2   7   6      823.50     1097.99     32.88 o
   3   7   6       15.45       63.27     15.86 o
   4   7   6      184.00      184.01     22.28 o
   5   7   6       27.89       26.27     23.47 o
   6   7   6       58.87      123.54     24.64 o
   7   7   6       61.63       -2.84     22.60 o
 -10   8   6        5.39        1.99     16.18 o
  -9   8   6      532.47      528.98     27.31 o
  -8   8   6      259.26      262.80     20.00 o
  -7   8   6      175.52      162.26     16.17 o
  -6   8   6      503.94      495.59     51.42 o
  -5   8   6       47.88       45.58     10.93 o
  -4   8   6     1761.23     1725.48     37.80 o
  -3   8   6      339.87      352.31     18.10 o
  -2   8   6     1049.67      895.91     25.31 o
  -1   8   6      714.42      752.79     19.17 o
   0   8   6        8.24       10.08      8.88 o
   1   8   6     1132.60     1136.18     18.85 o
   2   8   6      171.06      221.36     20.86 o
   3   8   6      797.27     1005.59     32.66 o
   4   8   6      761.83      651.28     32.08 o
   5   8   6       49.20       18.07     19.22 o
   6   8   6      721.31      760.78     37.69 o
   7   8   6        3.99        4.65     22.43 o
  -9   9   6        4.56        6.70      9.12 o
  -8   9   6      197.38      159.13     19.17 o
  -7   9   6      115.68      127.02     15.89 o
  -6   9   6        9.49       21.11     11.30 o
  -5   9   6     1159.68     1003.20     41.56 o
  -4   9   6     1132.72     1164.32     31.40 o
  -3   9   6      621.46      687.87     23.29 o
  -2   9   6       60.29       79.53     14.95 o
  -1   9   6      743.67      831.54     28.71 o
   0   9   6      888.45      784.37     18.94 o
   1   9   6       10.46       52.09      6.48 o
   2   9   6      908.31      819.28     25.60 o
   3   9   6      354.99      285.62     18.27 o
   4   9   6      169.21      198.75     22.51 o
   5   9   6        6.85        7.73     15.15 o
   6   9   6        4.35       28.22     16.92 o
   7   9   6      143.21      143.27     40.01 o
  -9  10   6      327.31      358.26     30.32 o
  -8  10   6      317.76      295.54     21.55 o
  -7  10   6       42.65       84.78     15.61 o
  -6  10   6      901.47      938.80     31.12 o
  -5  10   6      229.77      264.20     18.12 o
  -4  10   6      502.19      485.89     21.66 o
  -3  10   6      110.80      124.58     12.89 o
  -2  10   6      818.45      938.98     26.73 o
  -1  10   6     1864.64     1834.68     43.19 o
   0  10   6       91.81       93.79      9.47 o
   1  10   6      678.94      634.49     21.33 o
   2  10   6      287.13      271.00     33.81 o
   3  10   6      568.61      499.80     22.45 o
   4  10   6      224.60      245.55     28.95 o
   5  10   6       25.00        2.45     14.99 o
   6  10   6      338.26      303.59     23.72 o
   7  10   6       23.04       49.34     19.79 o
  -9  11   6       25.13       47.68     16.58 o
  -8  11   6      112.09      108.93     20.50 o
  -7  11   6      297.98      257.36     20.66 o
  -6  11   6      119.91       91.34     15.00 o
  -5  11   6      630.07      685.00     27.14 o
  -4  11   6       17.53       21.99     11.86 o
  -3  11   6      864.81      802.21     26.72 o
  -2  11   6      265.10      254.28     16.01 o
  -1  11   6      100.34      151.29     12.90 o
   0  11   6     2329.09     2500.37     39.80 o
   1  11   6       32.05       73.13      8.81 o
   2  11   6      597.11      518.62     29.74 o
   3  11   6      310.03      315.07     58.18 o
   4  11   6      116.38      172.89     23.06 o
   5  11   6      155.62      229.14     30.72 o
   6  11   6       20.87       28.79     20.73 o
  -8  12   6      545.27      542.32     28.53 o
  -7  12   6      154.54      162.47     18.48 o
  -6  12   6      948.94      933.76     33.21 o
  -5  12   6        3.91        9.89     11.33 o
  -4  12   6      755.76      718.04     27.05 o
  -3  12   6       35.55       43.26     12.73 o
  -2  12   6       83.65       92.28     13.07 o
  -1  12   6     1309.99     1489.26     34.87 o
   0  12   6       71.28       97.73     11.02 o
   1  12   6      402.61      389.62     23.51 o
   2  12   6      182.79      168.52     22.58 o
   3  12   6      370.23      370.18     29.84 o
   4  12   6       16.72        7.24     19.16 o
   5  12   6        0.49        1.09     20.19 o
   6  12   6      128.13       90.40     24.61 o
  -8  13   6      448.29      504.48     50.67 o
  -7  13   6      277.22      288.16     22.56 o
  -6  13   6      183.46      166.61     18.93 o
  -5  13   6     1007.17      979.65     33.49 o
  -4  13   6       49.86       34.43     18.63 o
  -3  13   6      917.23     1080.01     32.65 o
  -2  13   6      983.05      906.45     29.31 o
  -1  13   6      233.98      227.00     15.74 o
   0  13   6      808.37      735.03     26.60 o
   1  13   6        5.84        7.34     18.76 o
   2  13   6      935.01      938.40     40.09 o
   3  13   6      113.46      168.29     24.46 o
   4  13   6       68.79       69.58     21.70 o
   5  13   6      488.14      426.56     51.85 o
  -7  14   6       35.02       35.94     16.17 o
  -6  14   6      230.61      192.72     19.78 o
  -5  14   6        0.12       -3.61     12.66 o
  -4  14   6       90.23       65.58     14.82 o
  -3  14   6        6.15       33.25     13.15 o
  -2  14   6       18.08       43.70     12.79 o
  -1  14   6        1.88       -0.27      9.50 o
   0  14   6       33.75       50.79     10.79 o
   1  14   6      688.87      671.21     35.19 o
   2  14   6      370.65      306.45     32.88 o
   3  14   6        7.62        9.43     20.50 o
   4  14   6       52.18       27.39     34.82 o
   5  14   6      106.74      155.09     26.53 o
  -7  15   6      119.16      156.40     20.93 o
  -6  15   6       50.34       48.94     27.32 o
  -5  15   6      417.84      415.69     24.88 o
  -4  15   6       30.48       41.81     23.92 o
  -3  15   6      722.14      782.19     30.29 o
  -2  15   6      464.28      520.70     24.65 o
  -1  15   6      113.51      134.30     13.51 o
   0  15   6      350.71      255.00     15.56 o
   1  15   6       33.13       24.76     19.37 o
   2  15   6      735.67      918.85     42.39 o
   3  15   6      311.13      340.52     52.53 o
   4  15   6        3.80       26.81     22.09 o
  -6  16   6       41.98       40.04     17.07 o
  -5  16   6       22.72       25.29     15.62 o
  -4  16   6      232.53      275.75     22.34 o
  -3  16   6       34.01        5.83     13.87 o
  -2  16   6       28.03        5.04     12.44 o
  -1  16   6        0.69       -6.51     12.20 o
   0  16   6       96.04      130.76     14.01 o
   1  16   6      192.23      180.18     25.98 o
   2  16   6      378.34      335.01     33.97 o
   3  16   6        1.98       13.88     21.14 o
  -5  17   6      380.75      382.54     26.03 o
  -4  17   6       25.74       38.48     20.62 o
  -3  17   6      485.25      551.92     27.78 o
  -2  17   6      235.68      228.69     23.30 o
  -1  17   6      138.33      137.15     15.21 o
   0  17   6      497.42      656.29     29.02 o
   1  17   6        2.93        9.56     21.70 o
   2  17   6      268.87      304.30     52.26 o
  -3  18   6       92.45      120.28     18.80 o
  -2  18   6       70.25       65.73     16.40 o
  -1  18   6        0.95       -2.43     12.17 o
   0  18   6        7.23       37.34     24.27 o
   1  18   6        0.37        2.34     44.10 o
 -10   1   7      740.37      698.65     33.75 o
  -9   1   7      327.54      294.58     22.84 o
  -8   1   7      509.28      444.81     25.42 o
  -7   1   7     1974.19     2140.50    112.11 o
  -6   1   7       13.41       18.61      9.06 o
  -5   1   7     6961.60     6395.66     77.12 o
  -4   1   7      400.53      461.89     15.27 o
  -3   1   7     2452.01     2208.32     54.65 o
  -2   1   7     4376.92     4353.96     78.09 o
  -1   1   7      306.49      342.72     17.04 o
   0   1   7     3583.42     3479.15     52.97 o
   1   1   7      397.12      465.70     15.32 o
   2   1   7     3741.52     3758.25     74.76 o
   3   1   7      727.20      583.08     28.86 o
   4   1   7       52.78       77.61     19.07 o
   5   1   7       15.89       15.63     19.48 o
   6   1   7      338.75      474.44     33.25 o
   7   1   7      215.38      218.47     30.43 o
   8   1   7      213.03      225.00     47.09 o
 -10   2   7        0.63      -19.29     12.86 o
  -9   2   7       26.88        7.06     12.34 o
  -8   2   7      179.34      166.62     18.10 o
  -7   2   7       39.75       60.93     11.45 o
  -6   2   7       60.44       61.05     10.76 o
  -5   2   7       24.94       75.36      9.01 o
  -4   2   7      261.90      256.47     14.95 o
  -3   2   7       10.53       21.17     10.05 o
  -2   2   7      838.35      932.94     28.10 o
  -1   2   7      304.20      296.52     12.98 o
   0   2   7        6.11       78.55     20.50 o
   1   2   7      157.61      134.85      9.33 o
   2   2   7      186.27      249.98     19.20 o
   3   2   7      307.98      348.55     23.64 o
   4   2   7      386.94      372.40     44.47 o
   5   2   7      121.44      111.46     22.35 o
   6   2   7      111.48      125.45     25.38 o
   7   2   7        3.74       23.47     38.28 o
 -10   3   7     1225.76     1137.14     64.05 o
  -9   3   7      143.31      103.22     17.25 o
  -8   3   7     1051.52     1135.24     57.91 o
  -7   3   7     2375.97     2216.18     44.10 o
  -6   3   7     1153.67     1153.45     29.45 o
  -5   3   7     3117.74     3173.12     65.69 o
  -4   3   7     1259.04     1138.80     25.50 o
  -3   3   7      403.33      418.31     30.52 o
  -2   3   7     1101.18      974.23     23.08 o
  -1   3   7       17.20       18.98      6.70 o
   0   3   7     3209.71     3191.49     68.47 o
   1   3   7      275.13      267.52     11.72 o
   2   3   7      631.38      689.06     63.27 o
   3   3   7      163.41      422.59     25.18 o
   4   3   7       14.01       53.19     18.40 o
   5   3   7      440.08      357.15     47.17 o
   6   3   7      381.65      340.75     50.90 o
   7   3   7      197.09      274.35     45.03 o
 -10   4   7       52.47       32.94     15.37 o
  -9   4   7      197.08      141.76     18.75 o
  -8   4   7       13.46       20.29     14.92 o
  -7   4   7        0.85       14.33     10.56 o
  -6   4   7      127.09      154.40     17.92 o
  -5   4   7      556.96      597.17     34.23 o
  -4   4   7      663.34      645.72     19.47 o
  -3   4   7      116.01      106.69     15.39 o
  -2   4   7      463.19      560.37     24.03 o
  -1   4   7       63.27       24.02      6.76 o
   0   4   7       79.17      139.02     11.85 o
   1   4   7      168.69      192.10     11.86 o
   2   4   7      194.94      100.60     15.91 o
   3   4   7      435.48      417.86     37.98 o
   4   4   7      286.99      256.77     23.79 o
   5   4   7       93.54      179.19     35.21 o
   6   4   7      417.37      371.83     30.99 o
   7   4   7      167.68      159.09     28.37 o
 -10   5   7      956.42      998.77     40.32 o
  -9   5   7      436.35      402.01     58.04 o
  -8   5   7     1243.51     1133.46     34.15 o
  -7   5   7     1487.33     1588.19     88.76 o
  -6   5   7      118.00      107.55     17.06 o
  -5   5   7     1855.81     1996.90     50.17 o
  -4   5   7      762.44      789.68     31.64 o
  -3   5   7     2228.10     2019.62     47.43 o
  -2   5   7     1406.66     1616.22     30.81 o
  -1   5   7     1361.25     1259.23     26.14 o
   0   5   7     2773.53     2728.74     62.95 o
   1   5   7      351.69      363.19     19.36 o
   2   5   7      192.46      325.36     22.05 o
   3   5   7      642.98      675.38     29.73 o
   4   5   7       85.26      101.50     20.04 o
   5   5   7     1564.72     1356.29     47.09 o
   6   5   7       87.75      157.67     26.82 o
   7   5   7      145.50      192.12     33.18 o
 -10   6   7        4.83       -0.24     32.74 o
  -9   6   7       61.03       64.39     21.34 o
  -8   6   7       91.53      132.78     15.41 o
  -7   6   7        0.93       -2.28     10.81 o
  -6   6   7      223.16      199.59     16.24 o
  -5   6   7      134.61      120.49     17.42 o
  -4   6   7      855.81      832.17     25.39 o
  -3   6   7       83.65      131.08     12.19 o
  -2   6   7      829.61      886.84     22.13 o
  -1   6   7     1332.32     1154.36     23.26 o
   0   6   7      197.98      152.29      9.50 o
   1   6   7      948.26      812.51     18.11 o
   2   6   7        9.09        5.86     27.25 o
   3   6   7      695.98      475.52     26.60 o
   4   6   7       37.50       43.96     18.70 o
   5   6   7        3.92      188.20     24.27 o
   6   6   7      496.92      628.29     39.57 o
   7   6   7      218.55      178.10     43.60 o
 -10   7   7      506.35      492.04     30.89 o
  -9   7   7       81.05       50.39     17.12 o
  -8   7   7     1143.91     1111.48     34.61 o
  -7   7   7      435.41      438.80     22.54 o
  -6   7   7        2.13      -10.92     14.77 o
  -5   7   7      524.20      562.76     23.22 o
  -4   7   7       73.32       94.55     15.03 o
  -3   7   7     2957.94     2898.83     51.28 o
  -2   7   7     3069.62     2900.26     40.90 o
  -1   7   7     1477.99     1424.15     24.83 o
   0   7   7      924.95     1009.18     18.43 o
   1   7   7        1.44       64.60     11.61 o
   2   7   7       87.33       45.28     12.08 o
   3   7   7     1028.39      909.79     67.67 o
   4   7   7      132.23       68.92     19.58 o
   5   7   7     1341.28     1752.13     77.83 o
   6   7   7       15.12       56.02     28.64 o
   7   7   7      174.75      203.44     29.79 o
  -9   8   7       32.04       28.18     11.60 o
  -8   8   7       24.79       32.58     16.99 o
  -7   8   7      246.20      206.81     19.10 o
  -6   8   7      377.52      483.53     51.65 o
  -5   8   7       11.52        8.29     10.58 o
  -4   8   7      656.72      639.96     23.61 o
  -3   8   7        1.70       26.49     14.59 o
  -2   8   7     1633.32     1508.87     33.19 o
  -1   8   7     1643.42     1873.07     36.44 o
   0   8   7       78.03       91.61      8.43 o
   1   8   7     1740.10     1498.93     33.83 o
   2   8   7      281.10      268.68     36.09 o
   3   8   7      527.26      799.03     41.24 o
   4   8   7       48.43       27.45     15.55 o
   5   8   7       72.04      160.47     24.07 o
   6   8   7      127.35      122.30     26.42 o
   7   8   7      132.07      218.48     31.83 o
  -9   9   7        9.90       28.02     14.63 o
  -8   9   7      529.44      519.42     26.24 o
  -7   9   7      263.84      264.01     20.27 o
  -6   9   7      179.79      150.51     16.18 o
  -5   9   7      628.11      673.86     38.56 o
  -4   9   7       54.86       65.97     12.50 o
  -3   9   7      809.25      864.64     31.19 o
  -2   9   7     1002.31      982.07     28.83 o
  -1   9   7      208.97      245.72     14.32 o
   0   9   7      654.97      664.19     19.08 o
   1   9   7        6.95       73.14     17.34 o
   2   9   7      520.13      518.96     29.37 o
   3   9   7      384.54      482.54     32.66 o
   4   9   7      180.35      220.21     27.82 o
   5   9   7      464.41      364.80     36.90 o
   6   9   7       49.19       88.35     20.16 o
  -9  10   7      104.25       77.65     22.40 o
  -8  10   7        2.34        6.06     13.01 o
  -7  10   7      676.88      751.36     30.53 o
  -6  10   7      896.39      984.38     54.65 o
  -5  10   7        3.50        3.62     11.04 o
  -4  10   7      313.38      328.45     22.90 o
  -3  10   7      277.55      285.79     18.93 o
  -2  10   7      198.54      186.66     14.51 o
  -1  10   7      157.31      207.36     15.48 o
   0  10   7      158.14      259.36     17.29 o
   1  10   7     1341.33     1556.77     49.09 o
   2  10   7      151.15      145.53     21.62 o
   3  10   7       41.05       24.86     20.05 o
   4  10   7      194.85      231.00     32.50 o
   5  10   7       45.48       53.60     22.35 o
   6  10   7       68.83       41.46     22.50 o
  -8  11   7       24.16       28.69     15.40 o
  -7  11   7      272.01      323.90     36.96 o
  -6  11   7      276.84      250.80     20.30 o
  -5  11   7      434.46      429.34     22.92 o
  -4  11   7       15.64       15.74     11.59 o
  -3  11   7      214.16      268.33     20.20 o
  -2  11   7      453.92      448.88     20.49 o
  -1  11   7      275.71      275.58     16.12 o
   0  11   7     2632.37     2615.30     52.72 o
   1  11   7       10.71       64.51     19.35 o
   2  11   7     1113.29     1047.49     84.80 o
   3  11   7       62.89       53.97     20.48 o
   4  11   7      119.83      126.27     30.04 o
   5  11   7      201.00      240.87     48.54 o
   6  11   7       28.41       22.11     22.39 o
  -8  12   7      378.25      433.66     26.89 o
  -7  12   7      130.23      127.72     18.16 o
  -6  12   7      948.60      900.24     33.00 o
  -5  12   7        1.68        5.17     12.83 o
  -4  12   7     1067.74     1123.80     40.49 o
  -3  12   7      347.92      302.92     21.30 o
  -2  12   7       50.55       27.34     11.28 o
  -1  12   7       88.56       77.60     14.69 o
   0  12   7      222.00      259.89     13.96 o
   1  12   7      930.84      880.80     66.35 o
   2  12   7      190.36      169.72     23.67 o
   3  12   7       52.10       33.44     20.17 o
   4  12   7      392.73      348.97     31.09 o
   5  12   7        0.52        9.52     21.60 o
  -7  13   7       64.97       37.06     15.77 o
  -6  13   7       83.98       98.95     17.52 o
  -5  13   7      240.37      266.39     21.01 o
  -4  13   7        4.88      -13.23     15.60 o
  -3  13   7      401.27      460.65     36.41 o
  -2  13   7       65.69       49.26     12.98 o
  -1  13   7      181.38      251.99     15.17 o
   0  13   7      503.78      480.11     27.08 o
   1  13   7        9.15       45.92     20.03 o
   2  13   7      574.90      610.64     35.19 o
   3  13   7      116.80       64.44     21.99 o
   4  13   7       42.33       48.89     23.38 o
   5  13   7      134.96      152.09     26.72 o
  -7  14   7       63.44       81.22     18.43 o
  -6  14   7      319.12      347.01     24.46 o
  -5  14   7       41.92       44.85     15.39 o
  -4  14   7      728.61      794.11     30.97 o
  -3  14   7      294.06      354.51     21.75 o
  -2  14   7       74.47      123.38     15.78 o
  -1  14   7      955.06      939.54     38.35 o
   0  14   7       35.31       19.73     20.00 o
   1  14   7       68.53       59.38     65.48 o
   2  14   7       18.84       18.70     22.98 o
   3  14   7       71.08       74.56     22.75 o
   4  14   7      333.42      328.79     31.59 o
  -6  15   7       38.57       -4.90     15.50 o
  -5  15   7       49.45       27.04     15.81 o
  -4  15   7       26.68       60.39     15.69 o
  -3  15   7       97.79      155.64     23.99 o
  -2  15   7        0.81        9.53     12.25 o
  -1  15   7       23.06       58.98     12.46 o
   0  15   7        3.67       -9.25     19.84 o
   1  15   7       40.92       64.72     23.08 o
   2  15   7      173.34      132.16     34.26 o
   3  15   7      133.79      160.91     27.44 o
  -5  16   7       16.66       22.83     21.25 o
  -4  16   7      236.79      306.56     23.45 o
  -3  16   7      208.07      184.07     19.97 o
  -2  16   7      183.08      168.29     21.72 o
  -1  16   7      363.14      374.62     19.43 o
   0  16   7       68.38      113.39     25.09 o
   1  16   7        5.57      -15.39     20.44 o
   2  16   7        1.77      -14.93     22.74 o
  -4  17   7        2.16      -19.68     18.13 o
  -3  17   7        0.36       -9.58     13.94 o
  -2  17   7       15.09       12.92     13.03 o
  -1  17   7       78.72       76.59     20.25 o
   0  17   7       18.78        4.43     22.15 o
   1  17   7        0.08       -2.21     28.31 o
 -10   0   8        7.74       24.44     20.14 o
  -9   0   8      402.29      447.56     39.52 o
  -8   0   8      939.70      872.34     49.76 o
  -7   0   8      133.60      153.07     24.61 o
  -6   0   8     3061.28     2925.24     90.25 o
  -5   0   8     1690.33     1786.18     68.14 o
  -4   0   8     2648.87     2429.50     52.84 o
  -3   0   8     1923.35     1873.58     59.24 o
  -2   0   8      474.12      425.97     26.58 o
  -1   0   8     2091.37     2108.97     51.69 o
   0   0   8      368.88      441.46     32.18 o
   1   0   8     2090.26     2269.63     74.91 o
   2   0   8      771.09     1059.66     51.95 o
   3   0   8      213.01      103.75     27.62 o
   4   0   8     2085.79     1793.85     75.98 o
   5   0   8      253.75      139.52     34.74 o
   6   0   8      351.93      416.21     48.75 o
   7   0   8       96.55       64.67     38.71 o
 -10   1   8       12.95       15.08     14.55 o
  -9   1   8       29.58       30.89     14.85 o
  -8   1   8        0.12       -2.38     12.43 o
  -7   1   8      148.50      170.00     18.22 o
  -6   1   8       83.80      137.34     13.73 o
  -5   1   8       21.12       30.11      8.61 o
  -4   1   8       47.74       75.55      9.27 o
  -3   1   8        0.03       31.50      9.56 o
  -2   1   8      338.24      332.15     22.87 o
  -1   1   8       31.12       85.63     20.17 o
   0   1   8       20.49       45.31      8.73 o
   1   1   8       13.77       92.86     17.11 o
   2   1   8        3.50       78.50     16.53 o
   3   1   8        6.91       10.07     19.91 o
   4   1   8        3.20      212.30     24.57 o
   5   1   8      132.37       41.31     24.50 o
   6   1   8       16.79       27.01     52.89 o
   7   1   8       17.52       64.19     27.55 o
 -10   2   8      226.44      256.13     24.13 o
  -9   2   8      758.62      741.99     34.54 o
  -8   2   8     1417.61     1415.27     44.53 o
  -7   2   8      232.14      256.73     20.67 o
  -6   2   8     2574.23     2631.17     48.87 o
  -5   2   8       11.70       18.98      8.34 o
  -4   2   8     2165.93     2205.80     40.39 o
  -3   2   8     1610.89     1582.35     40.44 o
  -2   2   8        3.01       14.12      8.57 o
  -1   2   8     1678.18     1681.71     32.10 o
   0   2   8      115.34       72.99      9.27 o
   1   2   8     1933.04     1734.91     32.51 o
   2   2   8      893.67      858.12     32.44 o
   3   2   8       27.61       28.50     17.84 o
   4   2   8     1242.37     1341.92    100.07 o
   5   2   8      224.50      263.47     28.38 o
   6   2   8      375.57      514.82     86.69 o
   7   2   8      150.89      181.02     31.55 o
 -10   3   8       89.12      109.23     37.04 o
  -9   3   8       10.18       23.04     18.07 o
  -8   3   8        0.30        0.90     12.13 o
  -7   3   8       39.05       15.93     12.08 o
  -6   3   8       62.50       38.84     12.21 o
  -5   3   8      216.50      204.73     18.62 o
  -4   3   8      589.39      551.95     38.53 o
  -3   3   8      793.46      803.80     35.47 o
  -2   3   8      604.48      551.17     18.97 o
  -1   3   8       21.48       39.35      8.12 o
   0   3   8       17.97       20.31      8.19 o
   1   3   8       35.01       94.68     15.58 o
   2   3   8        5.77      110.63     22.67 o
   3   3   8       33.88        4.32     22.46 o
   4   3   8      142.84      218.17     27.65 o
   5   3   8      357.70      448.04     31.53 o
   6   3   8       92.97       56.74     23.68 o
   7   3   8       48.72       44.79     38.92 o
 -10   4   8      116.99      143.98     23.58 o
  -9   4   8      644.92      617.62     32.25 o
  -8   4   8      684.97      723.59     33.40 o
  -7   4   8        3.88      -14.99      9.99 o
  -6   4   8     2798.83     2556.48     73.49 o
  -5   4   8        8.96        3.66     15.13 o
  -4   4   8     2660.60     2686.56     46.75 o
  -3   4   8     1868.78     1988.34     47.71 o
  -2   4   8      861.93      772.86     21.97 o
  -1   4   8     1178.10     1162.49     23.45 o
   0   4   8       40.88       95.08      9.70 o
   1   4   8      557.09      536.49     25.70 o
   2   4   8     1310.02     1009.36     86.43 o
   3   4   8       11.56      -20.61     15.50 o
   4   4   8      796.91     1176.44     43.44 o
   5   4   8       71.21       69.86     22.65 o
   6   4   8      757.04      818.00     43.57 o
   7   4   8      275.34      227.06     33.15 o
 -10   5   8       92.47      109.98     20.13 o
  -9   5   8        1.36       13.67     14.08 o
  -8   5   8      107.99      128.04     18.39 o
  -7   5   8      207.14      205.26     22.39 o
  -6   5   8       96.54      100.57     17.60 o
  -5   5   8        1.87        2.10     13.51 o
  -4   5   8      509.35      539.82     28.07 o
  -3   5   8      947.09     1006.00     25.53 o
  -2   5   8      339.69      370.46     15.79 o
  -1   5   8       26.62       61.07      8.59 o
   0   5   8      737.79      717.62     18.63 o
   1   5   8       84.92      158.47     17.65 o
   2   5   8        1.14      111.08     27.16 o
   3   5   8       17.34       -2.21     16.00 o
   4   5   8      106.55      174.01     23.79 o
   5   5   8      172.18      174.97     25.48 o
   6   5   8      104.95      259.69     30.62 o
 -10   6   8      113.34      109.20     20.46 o
  -9   6   8      678.30      698.64     34.75 o
  -8   6   8      663.59      665.18     27.40 o
  -7   6   8      809.24      817.39     60.40 o
  -6   6   8     1036.30     1083.07     79.90 o
  -5   6   8     1088.37      918.22     95.58 o
  -4   6   8      469.91      453.67     25.14 o
  -3   6   8     1821.12     1744.91     34.57 o
  -2   6   8     1520.90     1418.28     41.94 o
  -1   6   8     3101.51     3127.99     46.74 o
   0   6   8        4.89       36.90      8.24 o
   1   6   8        9.56       20.27     19.81 o
   2   6   8      812.30     1107.05     37.72 o
   3   6   8        1.25       -1.34     17.05 o
   4   6   8     1029.51      679.65     49.22 o
   5   6   8        7.70       84.19     29.47 o
   6   6   8      879.64      925.20     46.26 o
  -9   7   8        0.56       12.00     14.87 o
  -8   7   8      308.37      303.07     50.80 o
  -7   7   8      132.69      151.11     21.74 o
  -6   7   8        0.06        5.98     11.30 o
  -5   7   8      398.48      406.06     20.59 o
  -4   7   8      227.19      256.03     16.75 o
  -3   7   8        2.91       26.62     10.18 o
  -2   7   8       64.99      111.05     13.87 o
  -1   7   8       57.72      273.54     16.05 o
   0   7   8     1030.86     1030.23     22.43 o
   1   7   8       78.90      150.72     15.57 o
   2   7   8       62.90       59.47     14.23 o
   3   7   8      313.09      216.32     21.54 o
   4   7   8       23.83       85.38     20.62 o
   5   7   8      202.70      132.34     46.80 o
   6   7   8       25.39       81.31     25.95 o
  -9   8   8      735.33      725.03     70.79 o
  -8   8   8      247.21      295.92     21.36 o
  -7   8   8      264.90      273.31     20.35 o
  -6   8   8      423.66      487.57     23.82 o
  -5   8   8      261.15      252.25     20.44 o
  -4   8   8      393.56      357.38     22.51 o
  -3   8   8      111.42      158.63     14.29 o
  -2   8   8     2596.83     2590.76     47.89 o
  -1   8   8     1550.44     1531.26     29.55 o
   0   8   8       80.58       66.66     18.55 o
   1   8   8       41.17       73.15     39.99 o
   2   8   8      403.52      412.95     21.55 o
   3   8   8       67.77       81.33     18.07 o
   4   8   8      837.33      876.24     33.76 o
   5   8   8        1.28       15.65     21.37 o
   6   8   8      170.75      144.72     27.34 o
  -9   9   8       32.33       49.30     26.85 o
  -8   9   8      154.75      162.85     20.84 o
  -7   9   8      148.24      155.37     18.07 o
  -6   9   8      307.43      375.14     22.45 o
  -5   9   8      327.44      289.19     34.36 o
  -4   9   8      293.10      329.10     19.58 o
  -3   9   8        1.64        5.82     10.21 o
  -2   9   8       14.35       36.52     10.58 o
  -1   9   8      370.75      274.58     14.74 o
   0   9   8      440.75      424.99     28.54 o
   1   9   8      197.42      168.86     21.57 o
   2   9   8      115.28      137.99     45.05 o
   3   9   8      403.74      435.89     30.99 o
   4   9   8       25.13       78.73     22.78 o
   5   9   8      144.23      140.76     44.29 o
  -8  10   8      295.81      322.36     23.51 o
  -7  10   8        1.06      -16.96     14.63 o
  -6  10   8      305.08      276.16     20.59 o
  -5  10   8       32.84       29.07     13.11 o
  -4  10   8     1031.32     1062.53     49.01 o
  -3  10   8       26.49       19.90     14.46 o
  -2  10   8      106.95      111.69     14.07 o
  -1  10   8      321.15      414.04     31.04 o
   0  10   8      161.62      195.68     22.83 o
   1  10   8      690.76      643.87     33.92 o
   2  10   8      443.15      317.03     27.93 o
   3  10   8      353.71      287.67     27.93 o
   4  10   8      322.66      281.72     29.08 o
   5  10   8        3.73       28.45     26.29 o
  -8  11   8      113.99      134.28     19.79 o
  -7  11   8       38.80       45.18     15.82 o
  -6  11   8       77.36      101.29     17.00 o
  -5  11   8      448.51      429.55     23.88 o
  -4  11   8       43.41       35.84     12.97 o
  -3  11   8      386.49      422.28     21.52 o
  -2  11   8      514.70      705.06     25.36 o
  -1  11   8      103.83      114.16     15.10 o
   0  11   8        7.77        2.33     18.45 o
   1  11   8      121.40      117.12     22.22 o
   2  11   8      196.65      188.25     25.14 o
   3  11   8      372.83      332.65     34.64 o
   4  11   8        8.34      -12.19     24.18 o
   5  11   8       64.23       67.13     24.01 o
  -7  12   8        0.79        3.50     14.46 o
  -6  12   8      179.15      257.67     30.34 o
  -5  12   8        1.59        5.66     13.09 o
  -4  12   8      442.96      468.56     24.56 o
  -3  12   8      292.83      277.65     19.54 o
  -2  12   8       94.33      105.37     14.06 o
  -1  12   8        5.39        1.81     14.10 o
   0  12   8        2.43      -18.57     18.60 o
   1  12   8      728.37      679.96     37.41 o
   2  12   8      318.92      317.55     34.37 o
   3  12   8      253.47      236.68     27.83 o
   4  12   8      129.47       78.67     25.54 o
  -7  13   8      309.83      318.75     35.72 o
  -6  13   8        0.60        7.17     15.16 o
  -5  13   8      392.19      365.92     37.27 o
  -4  13   8      241.71      246.44     20.02 o
  -3  13   8      479.18      455.96     23.95 o
  -2  13   8      502.80      509.99     23.55 o
  -1  13   8      102.93       66.20     19.02 o
   0  13   8       62.73       18.71     20.95 o
   1  13   8        8.32       47.84     22.02 o
   2  13   8       98.89       94.89     24.15 o
   3  13   8      288.36      194.44     27.90 o
   4  13   8       11.61       17.31     22.83 o
  -6  14   8      136.73      135.16     22.64 o
  -5  14   8        1.95       22.92     14.65 o
  -4  14   8      115.72      146.23     23.92 o
  -3  14   8       27.08       17.24     19.24 o
  -2  14   8       46.90       28.47     16.26 o
  -1  14   8        5.06       -2.99     20.39 o
   0  14   8       21.27       22.19     21.55 o
   1  14   8      164.54      167.24     39.19 o
   2  14   8       34.67       25.23     22.07 o
   3  14   8        9.80       -1.38     22.12 o
  -5  15   8      294.20      292.79     38.03 o
  -4  15   8       65.27       30.69     16.66 o
  -3  15   8      177.68      154.18     27.15 o
  -2  15   8      221.40      248.17     29.16 o
  -1  15   8       14.41       52.88     23.56 o
   0  15   8      159.40      167.69     26.96 o
   1  15   8       55.80       51.80     39.29 o
   2  15   8        7.86      -11.29     22.26 o
  -4  16   8       39.66       69.83     18.12 o
  -3  16   8        2.26        5.80     14.41 o
  -2  16   8       37.47       44.20     13.72 o
  -1  16   8       65.58       34.95     24.48 o
   0  16   8        0.16       15.45     23.41 o
   1  16   8        4.76       -2.15     21.98 o
 -10   1   9      762.21      844.07     39.20 o
  -9   1   9      554.08      477.06     42.56 o
  -8   1   9       20.08       58.63     15.27 o
  -7   1   9      132.43      137.22     18.19 o
  -6   1   9     1273.41     1295.36     40.80 o
  -5   1   9     2117.92     2328.73     38.04 o
  -4   1   9      744.01      655.15     19.16 o
  -3   1   9       51.27       51.05      9.18 o
  -2   1   9      622.72      682.14     21.90 o
  -1   1   9      228.69      254.77     14.53 o
   0   1   9      838.97      842.52     23.20 o
   1   1   9      520.00      510.34     26.76 o
   2   1   9     1342.64     1591.63     47.83 o
   3   1   9     2399.11     2423.89     63.32 o
   4   1   9        4.18       -9.81     22.68 o
   5   1   9      582.92      689.12     56.23 o
   6   1   9       54.42       77.82     27.72 o
 -10   2   9        1.39       -8.86     14.54 o
  -9   2   9       15.61       22.43     15.16 o
  -8   2   9      157.82      139.84     19.15 o
  -7   2   9      165.48      248.47     21.76 o
  -6   2   9      115.21       94.19     14.70 o
  -5   2   9        3.31       49.25     14.24 o
  -4   2   9       73.54       79.05     11.87 o
  -3   2   9      259.20      255.10     23.82 o
  -2   2   9       56.04       95.41     10.40 o
  -1   2   9      210.04      206.42     13.56 o
   0   2   9       64.31      128.17     13.82 o
   1   2   9        0.19       34.53     16.39 o
   2   2   9      143.04      185.31     21.88 o
   3   2   9      195.50      261.43     29.48 o
   4   2   9       10.89       27.52     28.29 o
   5   2   9      114.62      168.10     27.14 o
   6   2   9        0.40        7.65     28.12 o
 -10   3   9      250.32      222.24     55.15 o
  -9   3   9      220.47      203.22     22.17 o
  -8   3   9      716.07      734.28     36.83 o
  -7   3   9     1399.51     1308.51     62.16 o
  -6   3   9      238.30      278.62     18.19 o
  -5   3   9     1702.15     1537.54     44.55 o
  -4   3   9      207.11      263.70     15.75 o
  -3   3   9      679.87      761.01     29.64 o
  -2   3   9     1352.78     1364.39     36.73 o
  -1   3   9        4.28       14.34      9.15 o
   0   3   9      702.01      962.11     24.52 o
   1   3   9      541.27      697.22     31.30 o
   2   3   9      541.87      479.23     28.61 o
   3   3   9     1107.02      949.60     76.05 o
   4   3   9       35.75       25.68     21.16 o
   5   3   9      609.38      556.65     37.16 o
   6   3   9      173.91      206.64     78.19 o
  -9   4   9      311.75      310.50     35.84 o
  -8   4   9      324.03      300.26     43.90 o
  -7   4   9        8.19       50.65     15.48 o
  -6   4   9      610.88      664.19     31.92 o
  -5   4   9      306.39      287.93     34.14 o
  -4   4   9       17.65       24.63     13.84 o
  -3   4   9      453.88      411.50     18.41 o
  -2   4   9        8.87       85.76     11.88 o
  -1   4   9      512.47      439.60     20.28 o
   0   4   9       10.95       99.81     16.25 o
   1   4   9        1.38       47.87     15.37 o
   2   4   9       29.88       41.07     17.42 o
   3   4   9       94.05      237.84     24.51 o
   4   4   9       30.70       35.50     52.47 o
   5   4   9       80.50      132.73     26.95 o
   6   4   9        0.35       56.72     26.62 o
  -9   5   9       80.17      100.97     19.07 o
  -8   5   9      513.85      492.04     47.02 o
  -7   5   9     1292.53     1322.75     38.82 o
  -6   5   9      569.83      590.93     31.53 o
  -5   5   9       19.76       35.17     15.81 o
  -4   5   9      156.31      177.63     19.21 o
  -3   5   9      685.18      665.10     22.08 o
  -2   5   9     1839.44     1641.42     38.46 o
  -1   5   9       16.03       57.52     10.09 o
   0   5   9     1827.64     1531.71     36.73 o
   1   5   9      747.90      734.03     31.20 o
   2   5   9        2.65        0.13     15.38 o
   3   5   9      487.35      597.61     61.54 o
   4   5   9        2.55       16.55     21.29 o
   5   5   9      614.67      642.93     51.35 o
   6   5   9      375.07      403.20     36.21 o
  -9   6   9       96.69       95.75     19.54 o
  -8   6   9      294.35      242.62     23.17 o
  -7   6   9       84.36       76.75     19.36 o
  -6   6   9      566.96      543.89     61.19 o
  -5   6   9      331.60      358.29     25.04 o
  -4   6   9        8.25       16.38     14.06 o
  -3   6   9      195.99      216.56     20.62 o
  -2   6   9       22.18       46.81     23.86 o
  -1   6   9      377.65      396.61     21.07 o
   0   6   9     1022.38     1004.68     30.15 o
   1   6   9       11.39       50.87     14.29 o
   2   6   9      286.06      340.54     25.32 o
   3   6   9       46.47       11.66     18.55 o
   4   6   9      149.86      117.75     24.16 o
   5   6   9       19.42       78.35     25.94 o
  -9   7   9      473.12      543.40     42.99 o
  -8   7   9      421.84      451.90     41.86 o
  -7   7   9      856.68      823.92     55.25 o
  -6   7   9        5.38       -6.54     15.98 o
  -5   7   9      108.26      140.74     20.55 o
  -4   7   9      524.59      598.49     49.81 o
  -3   7   9      132.73      157.04     19.29 o
  -2   7   9     1241.93     1221.43     38.39 o
  -1   7   9        0.32       13.35     10.43 o
   0   7   9     1520.09     1410.36     47.99 o
   1   7   9      860.79      659.41     43.52 o
   2   7   9       11.20       77.22     27.11 o
   3   7   9      198.93      230.23     24.70 o
   4   7   9        8.35      -10.98     36.79 o
   5   7   9      437.80      362.66     43.75 o
  -9   8   9       50.01       47.37     18.29 o
  -8   8   9      127.67      123.61     23.10 o
  -7   8   9       34.92       19.96     17.81 o
  -6   8   9      176.32      212.42     37.20 o
  -5   8   9       76.66       91.48     19.81 o
  -4   8   9      106.08      146.83     20.10 o
  -3   8   9      425.49      418.13     30.79 o
  -2   8   9       14.92       28.24     14.14 o
  -1   8   9      205.53      112.64     14.06 o
   0   8   9      724.66      624.17     34.49 o
   1   8   9        3.01       26.82     18.77 o
   2   8   9      776.24      742.99     38.70 o
   3   8   9       38.12       56.62     21.85 o
   4   8   9      247.77      204.56     28.44 o
   5   8   9       13.98       45.06     35.60 o
  -8   9   9       95.85      128.53     26.34 o
  -7   9   9      836.09      871.15     48.97 o
  -6   9   9       20.22       22.76     13.86 o
  -5   9   9     1109.17     1030.46     33.02 o
  -4   9   9      695.36      807.31     28.83 o
  -3   9   9       70.47      112.67     14.48 o
  -2   9   9      391.17      464.96     21.11 o
  -1   9   9      258.90      172.76     22.86 o
   0   9   9      413.50      398.15     30.23 o
   1   9   9      515.01      464.99     31.58 o
   2   9   9      205.62      206.07     25.50 o
   3   9   9      214.59      154.74     33.80 o
   4   9   9       14.19       67.07     23.71 o
  -8  10   9      225.78      215.57     21.84 o
  -7  10   9       51.67       73.79     16.64 o
  -6  10   9      395.60      377.13     23.65 o
  -5  10   9       86.53      150.97     31.88 o
  -4  10   9      463.59      518.57     24.70 o
  -3  10   9      564.60      495.46     22.85 o
  -2  10   9       54.22       27.40     11.60 o
  -1  10   9       54.54      102.09     23.18 o
   0  10   9      110.32      272.86     50.94 o
   1  10   9       26.22       44.05     20.37 o
   2  10   9      603.34      632.14     73.53 o
   3  10   9        3.93       28.26     22.13 o
   4  10   9      192.11      179.03     28.35 o
  -7  11   9      242.64      237.51     23.03 o
  -6  11   9       18.58       -9.73     23.71 o
  -5  11   9      602.34      607.39     28.24 o
  -4  11   9       81.73      107.61     17.12 o
  -3  11   9       14.87       24.53     12.69 o
  -2  11   9      239.08      230.73     17.57 o
  -1  11   9      834.56      699.93     38.40 o
   0  11   9      106.37      128.71     24.60 o
   1  11   9      462.43      368.96     31.13 o
   2  11   9      205.18      259.53     30.13 o
   3  11   9      427.21      328.87     32.04 o
   4  11   9       30.13       30.33     23.39 o
  -7  12   9        8.75       -5.27     15.53 o
  -6  12   9      219.82      167.90     36.48 o
  -5  12   9       58.05       81.57     16.85 o
  -4  12   9      293.94      237.43     19.99 o
  -3  12   9      181.76      216.52     18.77 o
  -2  12   9       31.34       20.90     11.65 o
  -1  12   9       95.25      112.15     23.72 o
   0  12   9      120.36      134.41     25.88 o
   1  12   9      224.33      167.57     25.61 o
   2  12   9      300.17      401.46     33.38 o
   3  12   9        8.34       43.88     23.89 o
  -6  13   9        1.54        5.17     15.30 o
  -5  13   9      296.40      400.17     25.21 o
  -4  13   9       45.56        9.21     14.32 o
  -3  13   9       11.92        0.75     13.04 o
  -2  13   9      268.31      401.84     47.94 o
  -1  13   9      272.80      219.83     28.94 o
   0  13   9      184.15      158.68     27.10 o
   1  13   9       92.17      119.52     26.46 o
   2  13   9       41.15       22.72     23.30 o
  -5  14   9        3.81       21.73     15.83 o
  -4  14   9      206.16      269.24     22.05 o
  -3  14   9      106.42      141.13     17.95 o
  -2  14   9        0.13        2.25     22.83 o
  -1  14   9      159.19      106.53     31.84 o
   0  14   9       73.38       47.17     23.75 o
   1  14   9      288.12      219.29     41.97 o
  -4  15   9      113.41      107.00     18.49 o
  -3  15   9       36.33       43.19     18.31 o
  -2  15   9      157.75      161.16     45.10 o
  -1  15   9       10.68       12.92     23.71 o
   0  15   9       87.26      146.41     31.21 o
  -9   0  10      196.04      203.73     33.54 o
  -8   0  10      471.21      537.21     44.03 o
  -7   0  10       61.77       77.40     24.37 o
  -6   0  10      642.22      662.41     43.14 o
  -5   0  10       29.11       45.02     15.13 o
  -4   0  10      597.28      671.01     29.50 o
  -3   0  10      968.72     1002.22     34.24 o
  -2   0  10      144.02      129.46     26.67 o
  -1   0  10      101.28      190.04     17.04 o
   0   0  10      394.24      290.73     31.92 o
   1   0  10      604.83      383.39     37.06 o
   2   0  10     1876.22     1748.43     74.21 o
   3   0  10        7.54      -35.61     27.08 o
   4   0  10      672.66      723.39     56.51 o
   5   0  10      191.56      197.44     42.50 o
  -9   1  10      102.75      101.08     19.96 o
  -8   1  10      144.78      168.85     42.45 o
  -7   1  10       83.55      114.86     18.43 o
  -6   1  10       71.33       46.51     15.05 o
  -5   1  10       24.05       49.37     12.45 o
  -4   1  10       90.32       86.32     11.36 o
  -3   1  10       11.54       63.37     11.40 o
  -2   1  10        0.06       -5.42      7.73 o
  -1   1  10       25.16       45.13      9.30 o
   0   1  10       13.75       68.88     16.99 o
   1   1  10        3.14       29.41     16.52 o
   2   1  10        6.90      143.20     22.58 o
   3   1  10        0.64       20.83     20.12 o
   4   1  10        8.21      105.78     26.42 o
   5   1  10        2.96       47.79     29.07 o
  -9   2  10        3.61        5.09     15.66 o
  -8   2  10      203.01      217.83     45.52 o
  -7   2  10       53.69       45.21     15.93 o
  -6   2  10      336.46      329.92     23.76 o
  -5   2  10      382.38      359.46     19.70 o
  -4   2  10      979.64      736.66     21.49 o
  -3   2  10     1023.29      949.31     27.33 o
  -2   2  10        0.93       -1.11      9.29 o
  -1   2  10      593.84      479.02     31.10 o
   0   2  10      384.77      406.12     32.18 o
   1   2  10      507.83      491.43     28.97 o
   2   2  10     1456.07     1300.93     45.05 o
   3   2  10       15.13       -8.45     20.43 o
   4   2  10      730.88      788.16     41.35 o
   5   2  10      137.83      175.74     60.82 o
  -9   3  10        1.82       -3.42     14.57 o
  -8   3  10      227.38      241.32     38.05 o
  -7   3  10      294.20      324.42     24.99 o
  -6   3  10       85.94       54.03     21.44 o
  -5   3  10       13.56       19.13     12.19 o
  -4   3  10      500.03      554.58     28.08 o
  -3   3  10       52.35      101.82     13.74 o
  -2   3  10      141.24      176.36     12.76 o
  -1   3  10       47.64      111.32     11.58 o
   0   3  10      293.50      371.58     24.95 o
   1   3  10       41.42       25.36     33.09 o
   2   3  10        1.06       85.83     20.30 o
   3   3  10        0.33      -28.80     19.20 o
   4   3  10       16.97      141.50     27.59 o
   5   3  10        6.39       25.33     27.09 o
  -9   4  10       63.56       29.21     26.76 o
  -8   4  10      162.22      187.14     25.06 o
  -7   4  10       18.52       33.06     24.03 o
  -6   4  10      316.94      394.02     21.72 o
  -5   4  10      872.77      925.80     62.28 o
  -4   4  10       63.14       90.67     17.87 o
  -3   4  10     1255.92     1231.02     31.19 o
  -2   4  10        7.91       13.27      9.46 o
  -1   4  10     1739.66     1585.15     37.79 o
   0   4  10      388.97      340.97     23.81 o
   1   4  10      325.06      359.77     26.30 o
   2   4  10      358.00      252.06     24.76 o
   3   4  10        0.76       23.98     21.08 o
   4   4  10      664.20      567.97     62.02 o
   5   4  10      114.10       85.78     26.51 o
  -9   5  10      125.41       91.04     20.20 o
  -8   5  10        3.34       13.42     15.70 o
  -7   5  10       78.17      131.55     19.84 o
  -6   5  10      244.11      203.49     23.43 o
  -5   5  10      370.91      401.73     27.54 o
  -4   5  10      399.52      383.25     25.53 o
  -3   5  10        0.45       46.55     21.54 o
  -2   5  10      227.14      282.05     17.17 o
  -1   5  10       29.23      131.85     25.98 o
   0   5  10       97.57       75.58     17.81 o
   1   5  10      628.86      661.48     32.55 o
   2   5  10        3.60       34.69     19.77 o
   3   5  10       42.73       51.82     22.62 o
   4   5  10        4.24       99.72     30.48 o
  -8   6  10      651.74      705.90     35.75 o
  -7   6  10       10.58      -11.86     18.09 o
  -6   6  10      429.93      419.16     29.23 o
  -5   6  10      653.21      657.17     35.29 o
  -4   6  10       15.67       17.37     15.74 o
  -3   6  10      802.26      716.35     37.25 o
  -2   6  10       18.68       23.76     12.22 o
  -1   6  10     1575.73     1668.51     52.62 o
   0   6  10      355.33      368.51     28.14 o
   1   6  10      110.19      123.22     33.39 o
   2   6  10      125.29      202.67     26.62 o
   3   6  10        9.64       10.23     20.78 o
   4   6  10      371.15      420.73     72.95 o
  -8   7  10       19.28       59.43     18.36 o
  -7   7  10      449.13      493.17     33.20 o
  -6   7  10       21.77       19.84     18.12 o
  -5   7  10      105.84      110.17     21.14 o
  -4   7  10      169.64      105.61     19.29 o
  -3   7  10        4.65       55.98     55.99 o
  -2   7  10      206.44      215.09     17.75 o
  -1   7  10      274.92      492.00     71.35 o
   0   7  10        2.01       64.42     49.65 o
   1   7  10      454.30      387.76     30.32 o
   2   7  10        3.60       29.54     21.78 o
   3   7  10      165.14      221.17     71.30 o
   4   7  10       15.40       54.53     35.51 o
  -8   8  10      566.84      483.19     46.25 o
  -7   8  10       67.20      106.77     22.66 o
  -6   8  10      550.89      619.39     54.53 o
  -5   8  10      195.69      187.99     23.45 o
  -4   8  10        3.88       -8.61     15.89 o
  -3   8  10      775.72      857.85     58.26 o
  -2   8  10        1.46       12.71     12.79 o
  -1   8  10     1352.78     1230.49     47.58 o
   0   8  10      217.03      323.72     29.45 o
   1   8  10      138.59       92.42     22.99 o
   2   8  10      310.89      356.59     36.93 o
   3   8  10       20.59       41.42     23.60 o
   4   8  10      154.02      218.31     48.40 o
  -7   9  10      326.43      351.28     33.98 o
  -6   9  10       58.03       99.63     32.07 o
  -5   9  10       95.83      100.36     21.52 o
  -4   9  10      111.42      115.36     20.72 o
  -3   9  10       43.19       29.48     22.52 o
  -2   9  10      579.39      548.98     35.84 o
  -1   9  10      292.75      259.11     28.66 o
   0   9  10       59.04       78.83     26.47 o
   1   9  10      228.35      194.22     35.93 o
   2   9  10        0.08       56.43     28.40 o
   3   9  10      306.04      162.42     27.96 o
  -7  10  10        7.78      -13.37     22.88 o
  -6  10  10      342.61      429.54     42.15 o
  -5  10  10      270.71      323.39     28.42 o
  -4  10  10      100.33      154.80     22.74 o
  -3  10  10      424.83      562.20     64.49 o
  -2  10  10        1.72       42.77     54.88 o
  -1  10  10      329.85      433.35     54.68 o
   0  10  10      132.72      118.43     24.68 o
   1  10  10       59.40       84.62     24.39 o
   2  10  10      428.92      384.78     69.23 o
   3  10  10       20.85       64.48     24.38 o
  -6  11  10        9.13       28.98     15.91 o
  -5  11  10      289.59      404.50     62.24 o
  -4  11  10      304.08      336.40     32.94 o
  -3  11  10        5.91       15.62     13.50 o
  -2  11  10      318.96      270.49     30.86 o
  -1  11  10      208.16      154.83     31.37 o
   0  11  10      254.78      192.22     51.19 o
   1  11  10      172.02      118.11     26.57 o
   2  11  10       14.09       16.31     23.28 o
  -6  12  10      300.10      237.51     30.21 o
  -5  12  10       97.31      118.37     28.57 o
  -4  12  10      134.36      143.94     18.67 o
  -3  12  10      221.69      195.48     18.76 o
  -2  12  10       52.41       53.65     24.72 o
  -1  12  10       19.06       33.72     23.38 o
   0  12  10      114.80      150.13     27.15 o
   1  12  10       41.66       28.40     23.91 o
  -5  13  10      210.13      186.41     21.28 o
  -4  13  10      338.22      288.27     22.82 o
  -3  13  10       63.18       50.64     21.44 o
  -2  13  10      211.10      185.05     53.58 o
  -1  13  10       71.85      117.96     66.97 o
   0  13  10      193.58      165.59     34.70 o
  -3  14  10      361.88      408.92     59.92 o
  -2  14  10       32.72       24.67     25.88 o
  -1  14  10      120.75      108.44     29.02 o
  -8   1  11      110.54       61.29     18.99 o
  -7   1  11      593.31      608.30     63.45 o
  -6   1  11      422.67      463.15     54.29 o
  -5   1  11     1424.47     1287.02     71.05 o
  -4   1  11     1284.30     1488.09     31.71 o
  -3   1  11       18.54       13.09      8.59 o
  -2   1  11      721.02      762.49     20.06 o
  -1   1  11      663.81      683.27     24.79 o
   0   1  11      218.43      252.67     24.04 o
   1   1  11      976.74      918.49     38.80 o
   2   1  11       17.96       17.06     21.59 o
   3   1  11      831.05      855.24     49.42 o
   4   1  11       77.69       66.68     27.68 o
  -8   2  11      102.45       71.81     19.29 o
  -7   2  11       59.82       59.61     35.52 o
  -6   2  11       42.85       62.67     17.35 o
  -5   2  11       16.49       44.33     14.11 o
  -4   2  11      115.14      164.85     16.44 o
  -3   2  11        0.78       -3.31     11.06 o
  -2   2  11        1.48       51.11     11.59 o
  -1   2  11       20.77       54.19     17.25 o
   0   2  11       29.79       31.32     17.62 o
   1   2  11      207.57      357.20     28.24 o
   2   2  11        0.86       -1.08     28.15 o
   3   2  11        3.40      126.80     26.16 o
   4   2  11       14.75       11.55     63.35 o
  -8   3  11       11.37      -11.68     15.03 o
  -7   3  11      562.21      560.87     48.49 o
  -6   3  11      464.82      456.96     28.31 o
  -5   3  11      277.40      362.73     21.55 o
  -4   3  11     1530.06     1191.74     32.84 o
  -3   3  11       16.40       12.90     12.17 o
  -2   3  11     1278.12     1246.02     28.82 o
  -1   3  11      578.67      532.88     24.91 o
   0   3  11      416.13      380.01     26.77 o
   1   3  11     1001.58     1204.65     44.31 o
   2   3  11       21.19       73.28     22.86 o
   3   3  11      531.96      512.39     56.79 o
   4   3  11       50.11       76.54     26.36 o
  -8   4  11        1.20       15.90     16.55 o
  -7   4  11        0.15       37.54     17.58 o
  -6   4  11        4.00       17.90     15.78 o
  -5   4  11      188.78      148.06     28.01 o
  -4   4  11       35.55       67.12     34.13 o
  -3   4  11        9.00       -4.92     12.60 o
  -2   4  11       58.00       92.49     18.65 o
  -1   4  11       56.75       86.86     15.95 o
   0   4  11       30.33       61.70     16.42 o
   1   4  11      127.52      214.99     29.35 o
   2   4  11       73.16       68.47     22.77 o
   3   4  11        1.81       27.34     24.91 o
  -8   5  11       15.83       -0.92     24.69 o
  -7   5  11      657.72      720.65     90.47 o
  -6   5  11      120.43      100.06     38.78 o
  -5   5  11        4.14       23.76     18.15 o
  -4   5  11      497.39      564.14     31.26 o
  -3   5  11        5.78       28.17     15.75 o
  -2   5  11     1199.71     1167.32     45.31 o
  -1   5  11      269.40      389.10     30.76 o
   0   5  11      522.41      536.46     34.46 o
   1   5  11      681.08      683.61     30.18 o
   2   5  11        4.79       19.52     43.60 o
   3   5  11      238.00      323.54     31.73 o
  -8   6  11       17.34       12.68     17.44 o
  -7   6  11      112.29      116.12     28.47 o
  -6   6  11       26.85       60.61     23.92 o
  -5   6  11      162.04      164.88     33.26 o
  -4   6  11       19.43       14.23     20.46 o
  -3   6  11       11.03       12.01     16.03 o
  -2   6  11        0.46       72.73     22.43 o
  -1   6  11       59.52       83.93     33.59 o
   0   6  11       23.79       26.65     21.75 o
   1   6  11        1.30       17.62     22.03 o
   2   6  11       67.57       24.93     22.99 o
   3   6  11        4.32       64.04     36.26 o
  -7   7  11      492.14      608.22     48.79 o
  -6   7  11      290.14      352.76     29.46 o
  -5   7  11        9.92       26.97     30.40 o
  -4   7  11      253.28      257.67     24.95 o
  -3   7  11        7.22        0.50     16.13 o
  -2   7  11      711.53      666.33     38.66 o
  -1   7  11      124.37      107.75     49.44 o
   0   7  11      385.30      368.64     46.39 o
   1   7  11      283.02      193.19     26.94 o
   2   7  11        1.13      -10.15     22.18 o
   3   7  11      218.82      248.87     31.96 o
  -7   8  11       10.64       10.60     20.57 o
  -6   8  11      120.14      138.92     27.15 o
  -5   8  11       24.61       36.99     19.42 o
  -4   8  11       19.52       15.56     17.40 o
  -3   8  11       54.15       47.53     18.73 o
  -2   8  11        0.20      101.59     25.50 o
  -1   8  11      138.01      147.63     26.98 o
   0   8  11       73.96       79.84     40.22 o
   1   8  11        2.40        8.82     24.42 o
   2   8  11       32.82       24.90     23.86 o
  -6   9  11      204.87      231.87     27.62 o
  -5   9  11       54.46       41.14     20.36 o
  -4   9  11      362.43      273.84     58.19 o
  -3   9  11       24.33       26.57     36.48 o
  -2   9  11      276.57      276.36     30.92 o
  -1   9  11       40.55       36.90     24.12 o
   0   9  11       92.81      133.76     43.04 o
   1   9  11      133.95      259.12     30.84 o
   2   9  11        6.29       43.10     25.22 o
  -6  10  11      104.16      141.84     25.61 o
  -5  10  11       94.33       87.32     26.44 o
  -4  10  11       27.10       36.88     20.01 o
  -3  10  11      438.19      414.82     36.00 o
  -2  10  11       19.66       -2.38     32.22 o
  -1  10  11      127.24      172.84     28.65 o
   0  10  11      147.21      120.66     26.77 o
   1  10  11        4.85       32.38     24.05 o
  -5  11  11      201.12      245.98     28.74 o
  -4  11  11      215.71      212.88     26.48 o
  -3  11  11       44.26       81.25     28.45 o
  -2  11  11       17.30       -9.22     23.27 o
  -1  11  11        3.69       11.34     24.57 o
   0  11  11        2.54       19.78     23.84 o
  -3  12  11      580.89      528.98     40.91 o
  -2  12  11       26.47      -14.62     24.90 o
  -1  12  11      110.52       97.29     28.57 o
  -7   0  12      254.92      248.88     35.98 o
  -6   0  12      777.02      837.14     52.80 o
  -5   0  12     1511.67     1140.94     57.94 o
  -4   0  12      154.87      149.05     17.89 o
  -3   0  12     1170.81     1116.95     39.37 o
  -2   0  12       95.06       99.19     28.63 o
  -1   0  12      335.98      346.39     37.78 o
   0   0  12      493.11      561.17     46.27 o
   1   0  12       44.94       55.99     30.46 o
   2   0  12      325.35      249.19     40.78 o
  -7   1  12       24.28       48.66     18.38 o
  -6   1  12        0.34       18.94     18.19 o
  -5   1  12       44.15       61.98     36.12 o
  -4   1  12        1.61      -14.86      9.91 o
  -3   1  12       92.44      153.14     12.67 o
  -2   1  12       13.01       23.67     12.12 o
  -1   1  12        8.50       55.52     19.20 o
   0   1  12       34.69       87.82     45.81 o
   1   1  12       20.61        7.82     20.18 o
   2   1  12       13.62       55.02     55.83 o
  -7   2  12      217.51      204.53     24.29 o
  -6   2  12      369.97      292.54     25.68 o
  -5   2  12      844.04      827.10     35.82 o
  -4   2  12       17.91       21.73     12.04 o
  -3   2  12     1109.52     1236.60     27.03 o
  -2   2  12      219.27      157.94     15.71 o
  -1   2  12      414.24      438.78     25.83 o
   0   2  12      504.88      422.75     44.79 o
   1   2  12       16.05       19.43     21.35 o
   2   2  12      322.28      294.26     30.78 o
  -7   3  12       25.73       37.56     18.60 o
  -6   3  12        0.24       21.69     22.44 o
  -5   3  12       12.26       59.90     15.52 o
  -4   3  12        3.40      -20.46     13.64 o
  -3   3  12      202.32      320.21     15.99 o
  -2   3  12       35.34       75.68     17.77 o
  -1   3  12        2.40       23.93     22.90 o
   0   3  12      123.19       95.26     38.98 o
   1   3  12       98.84       64.82     22.89 o
   2   3  12       21.99       83.95     25.43 o
  -7   4  12      143.62      159.90     23.28 o
  -6   4  12      166.95      212.69     23.41 o
  -5   4  12      390.82      457.93     27.64 o
  -4   4  12        0.08       23.77     16.93 o
  -3   4  12      842.46      706.58     33.95 o
  -2   4  12      284.04      278.50     29.52 o
  -1   4  12      418.57      377.31     31.83 o
   0   4  12      368.94      328.06     31.12 o
   1   4  12        3.25       12.88     21.06 o
   2   4  12      219.66      320.47     59.23 o
  -7   5  12        2.29      -10.91     16.67 o
  -6   5  12       19.10       20.67     17.06 o
  -5   5  12       40.16       41.31     19.30 o
  -4   5  12       33.30       36.85     18.20 o
  -3   5  12        8.90       87.11     25.27 o
  -2   5  12       28.94       37.35     62.55 o
  -1   5  12       16.51       37.42     22.85 o
   0   5  12       81.40      114.09     25.66 o
   1   5  12       29.28       37.96     24.42 o
   2   5  12        5.71       28.97     33.27 o
  -6   6  12      246.81      268.30     28.06 o
  -5   6  12      225.24      248.71     26.52 o
  -4   6  12        4.70       37.79     23.88 o
  -3   6  12      637.23      744.93    108.96 o
  -2   6  12      163.35       90.96     26.34 o
  -1   6  12      326.40      317.75     31.45 o
   0   6  12      223.67      230.04     29.65 o
   1   6  12       32.24       21.60     23.77 o
  -6   7  12       68.04       32.90     21.57 o
  -5   7  12        0.23       16.31     18.49 o
  -4   7  12       46.69       52.85     39.45 o
  -3   7  12       83.90      100.17     27.21 o
  -2   7  12      208.51      153.38     27.62 o
  -1   7  12       51.91       65.52     25.72 o
   0   7  12       15.35       70.38     25.66 o
   1   7  12        4.30       50.02     25.57 o
  -5   8  12      314.93      428.44     53.96 o
  -4   8  12        0.11       -4.37     18.70 o
  -3   8  12      263.99      250.89     42.06 o
  -2   8  12       73.03      175.63     41.89 o
  -1   8  12      226.93      282.99     32.27 o
   0   8  12      152.56      132.24     27.30 o
  -4   9  12       53.54      126.25     48.39 o
  -3   9  12       16.83       -5.37     63.35 o
  -2   9  12      228.86      206.87     31.00 o
  -1   9  12       59.98       73.64     38.09 o
  -6   1  13      762.03      729.22     36.70 o
  -5   1  13        2.05        1.85     14.81 o
  -4   1  13      589.52      626.79     23.55 o
  -3   1  13       33.88       38.10     12.50 o
  -2   1  13      203.04      141.15     25.76 o
  -1   1  13      116.34      143.24     24.56 o
   0   1  13       13.19      -30.83     20.55 o
  -5   2  13       14.64       14.61     16.42 o
  -4   2  13       23.24       60.61     14.36 o
  -3   2  13        3.12      -21.80     14.53 o
  -2   2  13        4.60       21.43     17.71 o
  -1   2  13       27.94       39.32     19.12 o
   0   2  13       34.51       33.90     29.21 o
  -5   3  13       28.88       -5.56     15.70 o
  -4   3  13      506.28      492.94     22.73 o
  -3   3  13       65.82       37.57     17.28 o
  -2   3  13      140.30      155.60     30.64 o
  -1   3  13      201.57      243.51     46.09 o
   0   3  13        1.92        0.13     24.44 o
  -5   4  13       12.60       39.26     29.14 o
  -4   4  13        0.07       57.51     18.42 o
  -3   4  13        7.04       12.15     16.88 o
  -2   4  13        7.77      -29.76     24.61 o
  -1   4  13       32.94      100.92     51.96 o
  -4   5  13      351.91      368.02     49.84 o
  -3   5  13       44.36       12.56     23.97 o
  -2   5  13      220.00      212.24     40.85 o
  -1   5  13      249.02      190.64     29.54 o
  -3   6  13      125.54      187.74     71.56 o
  -2   6  13        0.90       36.21     25.90 o
 
